# Supplementary material for: miRNA as Modifiers of Chromium (Cr) Stress in Mangrove Avicennia marina
Source: Plants (Basel). 2026 May 9;15(10):1451. doi: 10.3390/plants15101451 (PMC13211104; doi:10.3390/plants15101451)
Supplement: Supplementary file 1 [file plants-15-01451-s001.zip]

Archive with 2 entries (2 files):
- Supplementary Data.xlsx
- Supplementary Tables and Figures.pdf
