# Supplementary material for: miRNA as Modifiers of Chromium (Cr) Stress in Mangrove Avicennia marina
Source: Plants (Basel). 2026 May 9;15(10):1451. doi: 10.3390/plants15101451 (PMC13211104; doi:10.3390/plants15101451)
Supplement: Supplementary file 1 [file plants-15-01451-s001.zip › Supplementary Data.xlsx]

## Sheet: Legends for Supplementary Data
Supplementary Data S1. Details of known miRNAs identified in A. marina.
Supplementary Data S2. Detailed information of novel miRNAs identified in A. marina.
Supplementary Data S3. Target prediction for in A. marina differentailly accumualted miRNAs with the help of psRobot and TargetFinder softwares.
Supplementary Data S4. Expression levels of target genes corresponding to the differentially accumulated miRNAs.
Supplementary Data S5. GO annotation of target genes of differentially expressed miRNAs.
Supplementary Data S6. KEGG annotation of target genes of differentially expressed miRNAs.
Supplementary Data S7. A list of pathways for target genes of differentially expressed miRNAs.

## Sheet: Supplementary Data S1.
Family	miRNA ID	Reference miRNA	RNA_length	miRNA Count												miRNA TPM
				RCK_a_Count	RCK_b_Count	RCK_c_Count	RT1_a_Count	RT1_b_Count	RT1_c_Count	RT2_a_Count	RT2_b_Count	RT2_c_Count	RT3_a_Count	RT3_b_Count	RT3_c_Count	RCK_a_TPM	RCK_b_TPM	RCK_c_TPM	RT1_a_TPM	RT1_b_TPM	RT1_c_TPM	RT2_a_TPM	RT2_b_TPM	RT2_c_TPM	RT3_a_TPM	RT3_b_TPM	RT3_c_TPM
miR156	Ama-miR156_1	ama-miR156	21	113	111	56	39	37	3	63	53	97	135	90	122	4.17242	4.20388	2.35331	1.43025	1.4319	0.112207	2.5696	2.29624	3.64807	5.453	3.24373	5.21243
	Ama-miR156_2	ssl-miR156	21	2208	2289	1153	835	702	20	1237	941	1935	2285	760	1547	81.5284	86.6909	48.453	30.6221	27.1675	0.748049	50.4539	40.769	72.7734	92.2971	27.3915	66.0953
	Ama-miR156a	dpr-miR156a	20	12	13	18	6	8	0	16	11	19	51	19	39	0.443089	0.492347	0.756422	0.220039	0.309601	0	0.652597	0.476577	0.714571	2.06002	0.684787	1.66627
	Ama-miR156b	dpr-miR156b	20	26107	32382	19196	9841	6533	278	19779	16128	30660	36761	13060	26188	963.977	1226.4	806.682	360.901	252.828	10.3979	806.732	698.749	1153.09	1484.87	470.701	1118.88
miR160	Ama-miR160	dpr-miR160	21	3	16	23	4	12	2	5	4	6	7	3	4	0.110772	0.605965	0.966539	0.146693	0.464401	0.0748049	0.203937	0.173301	0.225654	0.282748	0.108124	0.170899
miR164	Ama-miR164	rgl-miR164	21	0	0	0	0	0	0	0	0	0	0	0	1	0	0	0	0	0	0	0	0	0	0	0	0.0427248
	Ama-miR164_2	ssl-miR164a,ssl-miR164b	21	5445	7794	5183	3813	3870	1820	1255	4843	9618	9073	6672	6015	201.052	295.181	217.807	139.835	149.769	68.0725	51.1881	209.824	361.723	366.482	240.468	256.99
miR166	Ama-miR166a	ssl-miR166a,dpr-miR166a	21	27687	41726	46821	21621	10265	6787	23900	18810	28226	37345	44649	24399	1022.32	1580.28	1967.58	792.911	397.257	253.851	974.817	814.947	1061.55	1508.46	1609.21	1042.44
	Ama-miR166b	ssl-miR166b,dpr-miR166b	21	24844	47525	47601	15397	8972	6801	26857	14912	28680	30329	45955	22860	917.342	1799.91	2000.36	564.657	347.217	254.374	1095.42	646.066	1078.63	1225.07	1656.28	976.689
miR167	Ama-miR167	dpr-miR167a,dpr-miR167b	21	592	786	695	937	394	198	674	954	1061	980	954	678	21.8591	29.768	29.2063	34.3628	15.2478	7.40569	27.4906	41.3323	39.9032	39.5848	34.3835	28.9674
	Ama-miR167c	dpr-miR167c	21	198	356	379	200	99	51	216	278	234	215	238	203	7.31097	13.4827	15.9269	7.33464	3.83131	1.90753	8.81006	12.0444	8.80051	8.68441	8.57786	8.67314
miR169	Ama-miR169	ssl-miR169	21	13	11	15	6	10	1	13	10	7	11	4	19	0.480013	0.416601	0.630352	0.220039	0.387001	0.0374025	0.530235	0.433252	0.263263	0.444319	0.144166	0.811771
miR171	Ama-miR171a	ssl-miR171a	21	858	1156	1334	485	514	281	621	601	913	765	756	586	31.6809	43.781	56.0593	17.7865	19.8919	10.5101	25.3289	26.0385	34.337	30.9004	27.2473	25.0367
miR172	Ama-miR171b	ssl-miR171b	21	162	311	291	116	47	44	120	115	161	174	208	129	5.9817	11.7785	12.2288	4.25409	1.8189	1.64571	4.89448	4.9824	6.05505	7.02832	7.49662	5.5115
	Ama-miR172	ssl-miR172,dpr-miR172a,dpr-miR172b	21	41	58	59	48	51	19	17	26	50	28	28	27	1.51389	2.19662	2.47938	1.76031	1.9737	0.710647	0.693384	1.12646	1.88045	1.13099	1.00916	1.15357
miR394	Ama-miR394	ssl-miR394	20	877	1602	1773	1782	1114	598	789	1261	1244	1164	1371	946	32.3824	60.6723	74.5076	65.3516	43.1119	22.3667	32.1812	54.6331	46.7856	47.017	49.4128	40.4177
miR396	Ama-miR396-3p	ama-miR396-3p	21	13	17	9	17	8	5	18	23	26	25	13	12	0.480013	0.643838	0.378211	0.623444	0.309601	0.187012	0.734172	0.99648	0.977834	1.00982	0.468539	0.512698
	Ama-miR396-5p	ama-miR396-5p	21	185	426	414	354	772	183	482	355	514	269	314	248	6.83096	16.1338	17.3977	12.9823	29.8765	6.84465	19.6595	15.3805	19.331	10.8656	11.317	10.5958
	Ama-miR396	ssl-miR396,dpr-miR396	21	374	1188	1053	918	3457	423	851	693	785	585	1026	632	13.8096	44.9929	44.2507	33.666	133.786	15.8212	34.71	30.0244	29.5231	23.6297	36.9785	27.0021
miR397	Ama-miR397_1	ssl-miR397	21	234	431	619	65	215	151	164	396	498	273	345	421	8.64024	16.3232	26.0125	2.38376	8.32052	5.64777	6.68912	17.1568	18.7293	11.0272	12.4343	17.9871
	Ama-miR397_2	dpr-miR397	21	43	90	97	26	31	37	45	56	88	64	80	66	1.58774	3.40856	4.07627	0.953503	1.1997	1.38389	1.83543	2.42621	3.30959	2.58513	2.88331	2.81984
miR398	Ama-miR398	ssl-miR398	21	1	3	1	3	0	1	0	2	1	1	1	2	0.0369241	0.113619	0.0420234	0.11002	0	0.0374025	0	0.0866504	0.037609	0.0403926	0.0360414	0.0854496
miR399	Ama-miR399	ssl-miR399	21	8	15	25	4	2	3	9	13	9	19	14	20	0.295393	0.568093	1.05059	0.146693	0.0774002	0.112207	0.367086	0.563228	0.338481	0.76746	0.50458	0.854496
miR408	Ama-miR408	dpr-miR408	21	21	47	40	84	141	34	70	54	53	91	64	65	0.775406	1.78002	1.68094	3.08055	5.45671	1.27168	2.85511	2.33956	1.99328	3.67573	2.30665	2.77711
miR5138	Ama-miR5138	rgl-miR5138	18	0	1	0	0	0	0	0	0	0	0	0	0	0	0.0378728	0	0	0	0	0	0	0	0	0	0
miR5139	Ama-miR5139	rgl-miR5139	19	158	1138	2727	382	1705	201	1107	1245	704	1536	255	3577	5.83401	43.0993	114.598	14.0092	65.9837	7.5179	45.1516	53.9399	26.4767	62.0431	9.19056	152.827
miR7972	Ama-miR7972	rgl-miR7972	21	10988	19930	17104	11428	9925	6776	14249	9845	18730	12459	9458	9072	405.722	754.806	718.769	419.101	384.098	253.439	581.178	426.537	704.417	503.252	340.88	387.6

## Sheet:  Supplementary Data S2.
miRNA ID	Length	miRNA_sequence	pri_sequence	pre_sequence	miRNA Count												miRNA TPM
					RCK_a_Count	RCK_b_Count	RCK_c_Count	RT1_a_Count	RT1_b_Count	RT1_c_Count	RT2_a_Count	RT2_b_Count	RT2_c_Count	RT3_a_Count	RT3_b_Count	RT3_c_Count	RCK_a_TPM	RCK_b_TPM	RCK_c_TPM	RT1_a_TPM	RT1_b_TPM	RT1_c_TPM	RT2_a_TPM	RT2_b_TPM	RT2_c_TPM	RT3_a_TPM	RT3_b_TPM	RT3_c_TPM
Ama-nmiR1-3p	21	AATCTTGGTACATTTTCAAAT	TGTTGAATAAATCCAAGATAATTTGAAAATGTGCCAAGATTTATTGGACCTAATGTTTTTTGTTTTATATTTTTGGTCCTATAAATCTTGGTACATTTTCAAATATAAATGGAAACTATTTTT	TTGAAAATGTGCCAAGATTTATTGGACCTAATGTTTTTTGTTTTATATTTTTGGTCCTATAAATCTTGGTACATTTTCAAAT	123	169	139	76	61	46	46	39	74	49	58	54	4.54166	6.40051	5.84126	2.78716	2.36071	1.72051	1.87622	1.68968	2.78307	1.97924	2.0904	2.30714
Ama-nmiR2-5p	20	TTGGCATTCTGTCCGCCTCC	CAAGGGTTTCTGACAGAGTTTATTGGCATTCTGTCCGCCTCCTCTTAAGTGGAAATCCTTTTAACAGAAGCCAGGAATGAGAAGCTTTTGTACAACCAATCAAATGAGTGCTCTCTCATGCGGAGGAGGTGGACATACTGCCAACTGAGCTCTGTTGGCTTCTCTTTGCAAAACCTTCGTGAAATTTGCTGTCTTATTTCTTCCCGAAGGTTCTTTTCTTATGTACGTTTCTTACTGTTCCTTGTTCAAA	TTGGCATTCTGTCCGCCTCCTCTTAAGTGGAAATCCTTTTAACAGAAGCCAGGAATGAGAAGCTTTTGTACAACCAATCAAATGAGTGCTCTCTCATGCGGAGGAGGTGGACATACTGCCAACT	7	7	10	3	2	1	9	5	6	2	2	6	0.258469	0.26511	0.420234	0.11002	0.0774002	0.0374025	0.367086	0.216626	0.225654	0.0807852	0.0720829	0.256349
Ama-nmiR3-5p	21	TGAACTCTCTCCCTCAATGGT	AAGTAGGAAAGCTGGCTTTCTCTGAACTCTCTCCCTCAATGGTTCCTCTCTCTTTTACTATGAGCTTAATTAGAGTGCTGGTACACGCATGTACATGCGTGTATTTTATTTGTCCGAGTTATAGTATGAGCTTAGTGCAGAGGATCCATTGAGGTGAGAAGTTCAGAAACTGCCGCTGTTTCCGTAAAGATTTGGGCAGCATGCATGGAGGACTTCCTAACGTATGATTTGGGGTTCATGTAAGTACCTT	TGAACTCTCTCCCTCAATGGTTCCTCTCTCTTTTACTATGAGCTTAATTAGAGTGCTGGTACACGCATGTACATGCGTGTATTTTATTTGTCCGAGTTATAGTATGAGCTTAGTGCAGAGGATCCATTGAGGTGAGAAGTTCAGA	1914	2662	2752	897	1165	519	744	1109	935	685	745	575	70.6727	100.817	115.648	32.8959	45.0856	19.4119	30.3458	48.0477	35.1644	27.6689	26.8509	24.5668
Ama-nmiR4-5p	21	CATTGAGGTGAGAAGTTCAGA	TAGTATGAGCTTAGTGCAGAGGATCCATTGAGGTGAGAAGTTCAGAAACTGCCGCTGTTTCCGTAAAGATTTGGGCAGCATGCATGGAGGACTTCCTAACGTATGATTTGGGGTTCATGTAAGTACCTTGTGAAAACATTCGACCCTTATCTTTATATTTCGCTTTTAATGGTAATTAATACAGCATTAATAGTACTGTCGATATTATAGTTTATCATTAATTTCCCATTCACGAGCTATCCAAATTGGC	CATTGAGGTGAGAAGTTCAGAAACTGCCGCTGTTTCCGTAAAGATTTGGGCAGCATGCATGGAGGACTTCCTAACGTATGATTTGGGGTTCATGTAAGTACCTTGTGAAAACATTCGACCCTTATCTTTATATTTCGCTTTTAATGGT	1040	1438	1092	632	443	227	235	232	485	599	403	464	38.4011	54.4611	45.8896	23.1775	17.1441	8.49036	9.58502	10.0515	18.2404	24.1952	14.5247	19.8243
Ama-nmiR5-5p	21	TGAAGCTGCCAGCGTGATCTT	GGATTCGTGCACCACTAGTAGTTGAAGCTGCCAGCGTGATCTTAGCTTGCCTTTGCTACGATCAGGAGGCAAGGCCAGATCACGTGGCAGCTTCACCTATTGATGGGATCACGAAAATTCTTTGGTTATGTTTGGAAGAAGGGTTTTGGTGAGAATTGATATTCAGTAGAAGTTGTATTGAAATGAATAATATATTTAGTTGTAAGATTTTGATATTTTAAAATCTTTAATTTATTAAATATATGTANNN	TGAAGCTGCCAGCGTGATCTTAGCTTGCCTTTGCTACGATCAGGAGGCAAGGCCAGATCACGTGGCAGCTTCACC	1551	2193	1813	2183	750	649	1948	1933	2227	2491	2785	1739	57.2693	83.0551	76.1885	80.0576	29.0251	24.2742	79.4537	83.7477	83.7553	100.618	100.375	74.2985
Ama-nmiR6-3p	20	TTGGACTGAAGGGAGCTCCT	TTTTAATATAGATATAGTGCTTAACAATGATGTTGCATTGAGAAACAGTTAAGAGAGCTTCCTTCAGCCCACTCATGGTGGAGTTTTGGGGCCGAATTAGCTGCCATCTCATTCATTTAACCGCTCGGTAGAATACACGAAGTTAATGCTACTGTGATTGAGTGAATGATGCGGGAGATAGTTTCATGTCCCTCTCCCTCTGTGCTTGGACTGAAGGGAGCTCCTTTTGCTGTTGCCTTTGTTTCATTTT	GAGCTTCCTTCAGCCCACTCATGGTGGAGTTTTGGGGCCGAATTAGCTGCCATCTCATTCATTTAACCGCTCGGTAGAATACACGAAGTTAATGCTACTGTGATTGAGTGAATGATGCGGGAGATAGTTTCATGTCCCTCTCCCTCTGTGCTTGGACTGAAGGGAGCTCCT	408	1099	1135	570	1099	249	1224	1004	847	824	732	802	15.065	41.6222	47.6966	20.9037	42.5314	9.31321	49.9237	43.4985	31.8548	33.2835	26.3823	34.2653
Ama-nmiR7-5p	21	GCAGCGTTATCAAGATTCACA	TTAACAGTCGTTGTTTGCAAATGCAGCGTTATCAAGATTCACATATTCAGCCAGCGCCGCTGTATGTAAGCATATACAGTGATGCCCGTAGAATGAGAATCTTGATGATGCTGCATCAGCAAATACCGACTCATGATACATACACACCGGCCGGAACTGTCGAATGTTTAGTGCCACGGTTAATTTTAGCTTCTTATTTCAGTGCTTTTGGTAAGTACATATATAGCTTCTAGGGGTTTTGAAATGGAAC	GCAGCGTTATCAAGATTCACATATTCAGCCAGCGCCGCTGTATGTAAGCATATACAGTGATGCCCGTAGAATGAGAATCTTGATGATGCTGCAT	74	79	70	38	23	14	72	61	95	41	35	39	2.73238	2.99195	2.94164	1.39358	0.890102	0.523634	2.93669	2.64284	3.57286	1.6561	1.26145	1.66627
Ama-nmiR8-3p	21	CGCTGTCTATCCTGAGTTTCA	TCATAGTACTGGAGGAACTGTAAAGCTCAGGAGGGATAGCGCCACAGCCGACGGCAATTGTCGTTTGCAAAGTCTCGTATAGATGTTTACATTCTCGAGTGGTGGCGCTGTCTATCCTGAGTTTCATAGTTCCTTCTTGCTCCAAAGTAACTCTGCTAATTCGTCAGATCTCTGTGTATTGTTGCTAAAAGAGTGTTTACAACAAGGGTCTGTTCTCTAAATCTTTTATTAGACCCAATATGTCCTTTTT	AAGCTCAGGAGGGATAGCGCCACAGCCGACGGCAATTGTCGTTTGCAAAGTCTCGTATAGATGTTTACATTCTCGAGTGGTGGCGCTGTCTATCCTGAGTTTCA	38	103	106	108	117	65	114	58	141	160	123	108	1.40312	3.9009	4.45448	3.96071	4.52791	2.43116	4.64975	2.51286	5.30287	6.46282	4.4331	4.61428
Ama-nmiR9-5p	21	TTGTGATGTGCTTTTAATAAA	TGCTTCCTTAAATTGATAGTATTTGTGATGTGCTTTTAATAAACAATCATATTCAATATTTAAAGTAGCTTTTTGAATTTATGGTGTAAACTTTTGTAGGCCCATTAAATATGATTATTTATTAAAAGTGCATCACAAATACTGATAATGAGCAAGACAATTCTAATCTATAAAGAATTGTAAGATGAACCAACTCAAGAATCTTAAGCATAACTCAACTATCTCTTTTGATGGCCATCTCATTGTTCTT	TTGTGATGTGCTTTTAATAAACAATCATATTCAATATTTAAAGTAGCTTTTTGAATTTATGGTGTAAACTTTTGTAGGCCCATTAAATATGATTATTTATTAAAAGTGCATCACAAAT	34	63	66	18	22	17	12	11	35	30	18	22	1.25542	2.38599	2.77355	0.660118	0.851402	0.635842	0.489448	0.476577	1.31632	1.21178	0.648746	0.939946
Ama-nmiR10-5p	21	TCCAAAGGGATCGCATTGATC	TGTTAGGTGCTTGGTGGAGGACTCCAAAGGGATCGCATTGATCCGATTACATAAACGGGCTCCGTTTTCTTCAGTTCCCGGATCGTGCGATCCTTTGGGAGTTCTCCATCATACAGCACTGATTTAACCAGAAAGGGGGAGACTTCATATAGAGGTCAGTTTATCATCCCTTTTTTTATTATTAATTTCACTTGTTTTTATTGTCATGCTTTTATTATTCAAATCTGTTGAAAATCTGTATATGAAATGA	TCCAAAGGGATCGCATTGATCCGATTACATAAACGGGCTCCGTTTTCTTCAGTTCCCGGATCGTGCGATCCTTTGGGAGT	42	111	106	71	74	24	184	221	136	93	63	119	1.55081	4.20388	4.45448	2.6038	2.86381	0.897659	7.50487	9.57487	5.11482	3.75651	2.27061	5.08425
Ama-nmiR11-3p	21	TGCCAAAGGAGAGTTGCCCTG	TTCTATAAGCGAACCCTTCATAGGGCTTCTCTTATTTGGCATGCATTGGCATGCACGTGATTAATTGCAATTAGTACGACATGTGATTTTCACAGCATGCCAAAGGAGAGTTGCCCTGTGAGTGATTCGGCTTATTGATCAATTGTAATCATCCAACACAATGCAGAAGGTACGGTATTTATGTTGCTAACTAACTATAGGGTTTCATTTTACTTTTTATTATAGTACTAAATGATTATATCGAAATTAT	GGGCTTCTCTTATTTGGCATGCATTGGCATGCACGTGATTAATTGCAATTAGTACGACATGTGATTTTCACAGCATGCCAAAGGAGAGTTGCCCTG	736	1449	1472	838	873	429	565	769	1028	1159	1034	1291	27.1761	54.8777	61.8585	30.7321	33.7852	16.0457	23.0448	33.3171	38.6621	46.815	37.2668	55.1577
Ama-nmiR12-3p	21	TCCAAAGTCACCAACACACTG	AATCGTACAAGGCTTACAAACAGACAAACAGTATTTATGTGTTGGGTTTACTACTTGAAAGGAAGAAACCAATTAGTGAGTAATGTATTCATCCAGCCTTAATTGACGATTATTGCAGCGTGTTGGGGGCTTTGATGCGGTGGCTCGACGGCGGAGCTACCACCATTGGTGGCATCAATGGAGGAGGCGAGGCCGTTGACAGGTGGCTCCAAAGTCACCAACACACTGTGATAATCGCCAATGCCAAGAA	GCGTGTTGGGGGCTTTGATGCGGTGGCTCGACGGCGGAGCTACCACCATTGGTGGCATCAATGGAGGAGGCGAGGCCGTTGACAGGTGGCTCCAAAGTCACCAACACACTG	176	306	267	379	656	182	319	240	368	313	321	293	6.49864	11.5891	11.2203	13.8991	25.3873	6.80725	13.0112	10.3981	13.8401	12.6429	11.5693	12.5184
Ama-nmiR13-5p	21	TTGACAGAAGATAGAGAGCAC	ATGGAGGTTTGGGTGAGCGTTGTTGACAGAAGATAGAGAGCACAGATGGTGATGAAATGCATCTGAGTATGCATCTCACTCCTTTGTGCTCTCTAGTCTTCTGTCATCACCCTGAAACCCCATCTTCCCAAATCTCATAATTGTGTTCAATTAGTTGTTTAGTATAATTTCGTAGTAACTTTAATTCAGATTCCCAATTATTTTTTGGTCCCATTTTCCTTATCGCCATCTCCATCTCCGATGTTTCAGC	TTGACAGAAGATAGAGAGCACAGATGGTGATGAAATGCATCTGAGTATGCATCTCACTCCTTTGTGCTCTCTAGTCTTCTGTCATCA	12625	14957	8188	5646	3868	714	4659	4859	9160	9849	4797	7128	466.167	566.464	344.088	207.057	149.692	26.7054	190.028	210.517	344.498	397.827	172.891	304.542
Ama-nmiR14-3p	20	TTCAATAAGGCTGTGGGAAG	TCGGAAATGGCCCTCTTCTTGTTCTTCCACAGCTTTCTTGAACTGCGCACACAGTACGGCCACCGGAACTGGAGGGTGATCATACAACCTCTTTGCGGTTCAATAAGGCTGTGGGAAGATATGGGGAGGGCCAAGGTAGAATTCAATCTCAGAATGGTTTTACTGCATGGTAATTTCTTCTCTGTTTTCTGTCAAGTTCTTTTCTTCTTTGTTTCATTTGAACGGATGCCGTTATTGGAGTAGATCTGGT	TTCCACAGCTTTCTTGAACTGCGCACACAGTACGGCCACCGGAACTGGAGGGTGATCATACAACCTCTTTGCGGTTCAATAAGGCTGTGGGAAG	1919	2761	2178	1061	741	395	1157	1078	1874	2371	1686	1892	70.8573	104.567	91.527	38.9103	28.6768	14.774	47.1909	46.7046	70.4793	95.7709	60.7659	80.8353
Ama-nmiR15-3p	21	TGAGCCGTGCCAATATCACGT	ATATGTGTTCCTTTTTATTTTGTTCTTTCTGTTGTGGAAAGATACTTCCTATCTAGTTGGGATTCGACATATATAATCAACCAGACATCCAGAAGAGAGAATAGTTGGAGTGATAGAGGCCTATAAATCAGTTCAACATGAGATGAGATAATGGTGCGGTTCAATTAGAAAGCTGTGCTCCGTGGTTGTAGAGGTCAGTTATCTGATTGAGCCGTGCCAATATCACGTGTGTATTCTCCTACTGATTCTC	GAGATAATGGTGCGGTTCAATTAGAAAGCTGTGCTCCGTGGTTGTAGAGGTCAGTTATCTGATTGAGCCGTGCCAATATCACGT	32	41	33	60	27	17	13	25	30	31	47	33	1.18157	1.55279	1.38677	2.20039	1.0449	0.635842	0.530235	1.08313	1.12827	1.25217	1.69395	1.40992
Ama-nmiR16-5p	21	TCGCAGGAGAGATGGCACTTA	ACGGAGGGCGACGGGACTCGCGTCGCAGGAGAGATGGCACTTACTCTGCGCCGCCTTCCTCCCGGAAGACGGGCTGAAGCACGTGCCAGCTCTTCTGCGACGCCATGCCCGTGCGCCGTGGGAATCTACAGATACAACACTTCGTTTCTGCTGCCTTCTTGTCCTCAGGTTGGTCTCGTTGATGCTTGCAATAGTAGAGTCATGCTATATGTCTTTCATCAAGTGTGCAGTAGAATTTGACGTCTGTACA	TCGCAGGAGAGATGGCACTTACTCTGCGCCGCCTTCCTCCCGGAAGACGGGCTGAAGCACGTGCCAGCTCTTCTGCGACG	25	18	20	27	19	7	23	30	69	159	110	86	0.923102	0.681711	0.840469	0.990176	0.735302	0.261817	0.938108	1.29976	2.59502	6.42243	3.96456	3.67433
Ama-nmiR17-5p	21	CGTCGCAGGAGAGATGGCACC	ATCGACGAAGTTGGGCGAATGGCGTCGCAGGAGAGATGGCACCTGCAGTTTTGTAATTAATTATGGTGCTGGTGCCATCCTCCTGCGACCCCATTCTCCTCAAATTTCTTTGAG	CGTCGCAGGAGAGATGGCACCTGCAGTTTTGTAATTAATTATGGTGCTGGTGCCATCCTCCTGCGACCCC	48	46	38	27	18	8	24	39	51	1475	927	668	1.77236	1.74215	1.59689	0.990176	0.696602	0.29922	0.978896	1.68968	1.91806	59.5791	33.4104	28.5402
Ama-nmiR18-3p	21	AGAATCTTGATGATGCTGCAG	TTCCCTTTTATTTTGTTTTCTTTTCTCATTTTTCCTGTTCTTAACTTTGGTTGGATGGAGATCTGAAGACCCTCAGTCAGTTTTTGCTGTTGGAGCATCATCAAGATTCACGTAGCTTTTCTAGGGCTAAAATGGTGGTTGGAGAGATCCCTGGATCTGAAGGGTCACATTCAAATTTTGATCGAGTCCGAGAAATCTTTTGATATGAGAATCTTGATGATGCTGCAGCGGCAATAAGTGGCTATATTTT	GGAGCATCATCAAGATTCACGTAGCTTTTCTAGGGCTAAAATGGTGGTTGGAGAGATCCCTGGATCTGAAGGGTCACATTCAAATTTTGATCGAGTCCGAGAAATCTTTTGATATGAGAATCTTGATGATGCTGCAG	21	31	17	9	11	3	2	7	4	10	5	10	0.775406	1.17406	0.714398	0.330059	0.425701	0.112207	0.0815746	0.303277	0.150436	0.403926	0.180207	0.427248
Ama-nmiR19-5p	21	GGAATGTTGTCTGGCTCGAGG	TGAACGGAAAGGGAGCTTATTTTTTGAGGGGAATGTTGTCTGGCTCGAGGACTATATATAATGCTTTGATAATATATTCGTAAATCGAGAAAATGTAGATCTATTATTAGAGTCGTCGGACCAGGCTTCATTCCCCCCAATTTCTGCTCCCCCCTGGACTTGGATTGCCCATATCCGCCTGATCTGTAGGTAAGGGTTTCTTTTATTTTTTTTTAATTTTCATTTCCCCCACCCCCTACTTCAGTCGCTG	GGAATGTTGTCTGGCTCGAGGACTATATATAATGCTTTGATAATATATTCGTAAATCGAGAAAATGTAGATCTATTATTAGAGTCGTCGGACCAGGCTTCATTCCCC	1179	2998	3686	1367	3591	926	2877	1539	3295	2343	2072	1808	43.5335	113.543	154.898	50.1323	138.972	34.6347	117.345	66.6775	123.922	94.6399	74.6778	77.2465
Ama-nmiR20-5p	21	CAGCCAAGGATGACTTGCCGG	GAGGCATTTAGGTTACGGGGTACAGCCAAGGATGACTTGCCGGAGGTTAAAACCCTAATGTCTTCCTTTTTGCTAAGAAAAAAAAAAAAACGGTTTTGGATATCGGCAAGTTATTTTTGGCTATATCTGTGCCTGGTTTGTCTCATGCCAGATTGCTGATGACAATCACAATTTGTACTGTGAGAGTCGATCTGACGACGGCTTACTATTAGATTCTTCTAAATGGACCGCATATGGATTATGTATGGTA	CAGCCAAGGATGACTTGCCGGAGGTTAAAACCCTAATGTCTTCCTTTTTGCTAAGAAAAAAAAAAAAACGGTTTTGGATATCGGCAAGTTATTTTTGGCTATA	124	217	181	184	127	67	93	126	131	168	123	150	4.57859	8.21841	7.60624	6.74787	4.91491	2.50597	3.79322	5.45898	4.92678	6.78596	4.4331	6.40872
Ama-nmiR21-3p	21	GCTCACTCTCTGTCTGTCACC	CGGTAGCCCCTCCGATGGTGCACGATACATCATCCTAATTTTGTTAGGGATGCATTCAGATATATATATACGTGGCGCTCGGAGATTTACGTTAATTTTCCTCCATGGAATGGTAATCAAGGGGTAAGCCAGGGAGGTGACAGAAGAGAGTGAGCACACATGGTGTTTTCTTGCCTGAATAAATTCCACATGCTTGAAGCCATGGGTGCTCACTCTCTGTCTGTCACCCCACCACTCTCTCTGTCTCAAG	TGACAGAAGAGAGTGAGCACACATGGTGTTTTCTTGCCTGAATAAATTCCACATGCTTGAAGCCATGGGTGCTCACTCTCTGTCTGTCACC	736	1865	1802	818	536	394	2031	1135	1511	2683	3352	1768	27.1761	70.6328	75.7262	29.9987	20.7433	14.7366	82.839	49.1741	56.8272	108.373	120.811	75.5375
Ama-nmiR22-3p	21	TGAGCCGAATCAATATCACTC	GTTTTCGGCATAAAAAAAAAAAAAAAAACGGAAAAAAAACAGAACAAACAACACTTCTTCCTACATAAAAGAGGGGAGCATCACCGTATGCATGATTCATAGGGAGCCCTGAGAAATTCCTAGGCGAGATATGTATTATCAGAGAAGTGGACATGGCGTGATGTTGCTTTCGGCTCAGCAACACAGGCTGCAAGCAGTTTTGGGGGGTGAGCCGAATCAATATCACTCTCGTATGCTTCTCAGCATATAA	GTGATGTTGCTTTCGGCTCAGCAACACAGGCTGCAAGCAGTTTTGGGGGGTGAGCCGAATCAATATCACTC	81	150	200	37	91	44	73	102	112	97	76	109	2.99085	5.68093	8.40469	1.35691	3.52171	1.64571	2.97747	4.41917	4.21221	3.91808	2.73915	4.657
Ama-nmiR23-3p	22	CTGCTTTGAATGCTAATGGACT	TTCTTTAAAGTTGTGGAGTTGCAGATCAGTGGAGATGAAACATTATTCAAGAACTTCAACTGTTGTGTTGCATTTCCCGTAAGTTAGTTGTCAAGGGTTTTTTTTCTTGAGCACTGTGCTAGTCCATCTTGGCAAAGCAGATGAGCCCTTTGAGGGCAATGAGCTGCTTTGAATGCTAATGGACTGACATCAACTGCTTCTCCCATGTCTCTCAGTTTCTCCACCGCAATCGGATTGCAAATCAGGGGAG	TCCATCTTGGCAAAGCAGATGAGCCCTTTGAGGGCAATGAGCTGCTTTGAATGCTAATGGACT	4	3	5	1	4	0	1	5	3	6	3	9	0.147696	0.113619	0.210117	0.0366732	0.1548	0	0.0407873	0.216626	0.112827	0.242356	0.108124	0.384523
Ama-nmiR24-5p	21	TGGCGTAGCATCATCAAGATT	ACATATGAAAGTCGTTGTTTTCTGGCGTAGCATCATCAAGATTCACAACCGAATAAAGGCATGGTGACAAGCGAGCAGACGATGATCATGCATCCGTTCTCTCTCTCTCTCTCTCTCTCTCTCTCTCTCTCTCCACCGAAAGCCTTCAAGTGGTGCTGAGAATCTTGATGATGCTGCATCAGCAATAAACGACTGTCAAAGCAGTTTCGGAATCGACGGCTAAGGTTTATTTGATCGAAAAGAAAGAAGC	TGGCGTAGCATCATCAAGATTCACAACCGAATAAAGGCATGGTGACAAGCGAGCAGACGATGATCATGCATCCGTTCTCTCTCTCTCTCTCTCTCTCTCTCTCTCTCTCTCCACCGAAAGCCTTCAAGTGGTGCTGAGAATCTTGATGATGCTGCATCAGC	2	2	1	2	0	1	1	1	4	1	1	1	0.0738482	0.0757457	0.0420234	0.0733464	0	0.0374025	0.0407873	0.0433252	0.150436	0.0403926	0.0360414	0.0427248
Ama-nmiR25-5p	21	TTGACAGAAGAGAGTGAGCAC	GAGAAAGGGGCAGAGATTCGAATTTGACAGAAGAGAGTGAGCACAGGCAACAATTGTATAGAGAGTTATACCTTTGTGGGTGCTTGTGCTCACTTTTCTTCTGTCACCTTCCCTCTATCCCTTTCTGGTTTCTTTAGGCTTTCTATTCTCTGTCCATACGCTTATCATGTTCTTGAATTTTCCATTTCTCTTCCAAAAGAAAAATGAAAAAGACTCAAACACACATTCACGCACCCAACCCCCTTTTGGA	TTGACAGAAGAGAGTGAGCACAGGCAACAATTGTATAGAGAGTTATACCTTTGTGGGTGCTTGTGCTCACTTTTCTTCTGTCACCT	657	618	417	192	131	8	285	250	480	596	297	430	24.2591	23.4054	17.5238	7.04126	5.06971	0.29922	11.6244	10.8313	18.0523	24.074	10.7043	18.3717
Ama-nmiR26-5p	21	AATGAAGGCTGTTCCAAGATC	CAAGAAACGGGGGAGCGTCTGGAATGAAGGCTGTTCCAAGATCCTCATAAATCAGCTTCTTCCATGCATGTAATGATGATAATCAGTTCCCCATGGAGTGATCTCGGACCAGGCTTCATTCCTCACGCCCTTGATTTCTGCCTCCCAAACAAGAAGACTCTTGACATATACATGTGTGCGTGTGCGTGTGCGTGTGCGGGTATGTATGTATGTATCTGCTGCTATGGGGGTTTTCCTGATGATCATTTTC	AATGAAGGCTGTTCCAAGATCCTCATAAATCAGCTTCTTCCATGCATGTAATGATGATAATCAGTTCCCCATGGAGTGATCTCGGACCAGGCTTCATTCC	4071	5771	5083	2114	1689	927	2369	2619	3885	3754	3423	3312	150.318	218.564	213.605	77.5272	65.3645	34.6721	96.6251	113.469	146.111	151.634	123.37	141.505
Ama-nmiR27-3p	21	TATCCCTGGCTATGTTTGACT	CTTTTACTCAGTGTTCTCTTTCCAGGACTGTACGATTTGTCCACCCCTACATACATGGCATTCAACGAATCTTGGTTGATCACAGAGTCAGTCAGAAAATGTGGTGCTCATTCTTCGCATGAAGACGATGAGAGTGGAGCGTAGCCAGGGATGACTTGCCGGCAATGGAGTACCAAAACCATGCATCTCCGATTGCTATCGGGAAGTTATCCCTGGCTATGTTTGACTTACTCCTCCTCATGCAACAAAA	TGGAGCGTAGCCAGGGATGACTTGCCGGCAATGGAGTACCAAAACCATGCATCTCCGATTGCTATCGGGAAGTTATCCCTGGCTATGTTTGACT	10	23	35	14	5	6	17	16	17	13	9	7	0.369241	0.871075	1.47082	0.513425	0.1935	0.224415	0.693384	0.693204	0.639353	0.525104	0.324373	0.299074
Ama-nmiR28-5p	22	GAATGTTGTCTGGTTCGAGACC	CGATGATGAAACAACGTTGAGGGGAATGTTGTCTGGTTCGAGACCATTCTTGAATGGTGTCTGTCGGCATTCCGTGGAATGATGTCGGACCAGGCTTCATTCCCCTCAGCTCTTGGAAAGCTTCTCCATCTGCTGATCTACCGGGCAAGGCCAATCGATGCATCAATATTCCAGGTTTCGTGCAGTATTTTTGGTCTTATCAATGAAGATAATTGTATTTTGGGTTTATATTATCGATATTTCTGCCGTT	GAATGTTGTCTGGTTCGAGACCATTCTTGAATGGTGTCTGTCGGCATTCCGTGGAATGATGTCGGACCAGGCTTCATTCCC	222	403	417	611	995	570	234	216	327	195	133	145	8.19715	15.2628	17.5238	22.4073	38.5066	21.3194	9.54423	9.35825	12.2981	7.87656	4.79351	6.1951
Ama-nmiR29-3p	22	TTGCCTATGCCTCCCATACCGA	AGAAAAGTCATCGAAAACGTTAGGTTGGGAGGCGTGGGAAAGGCATTCAGTTACAGTAAGCTCCTTGCCTATGCCTCCCATACCGAAGGTTTCCGATCGTTCCTCCCATTTCCTTTCCACCCTTTTCGT	GGTTGGGAGGCGTGGGAAAGGCATTCAGTTACAGTAAGCTCCTTGCCTATGCCTCCCATACCGA	131305	163017	126148	62601	34783	25784	47984	44222	66518	83031	96346	63093	4848.32	6173.92	5301.17	2295.78	1346.11	964.385	1957.14	1915.93	2501.68	3353.84	3472.45	2695.64
Ama-nmiR30-3p	21	CTGATACCATCCCAAGTCATC	GCTGCATCCTGGAGGCAATAAATATGAAGACAATAGATCGTTCTGTCAGATGCATACCTTCTTTTCCTTCAATAGCATTGTTAGGTTTCTACCAATGCAGAAGCAAACAGGTAGACGAGGAGGTTTCAGAGCACTATCAACCCTCCTGATCGTTAACTTGGGAGGGTCTCAGATTATAACAATTGGGTATATAACATTGTTTGTTGTCTGATACCATCCCAAGTCATCAATCAGCCTCGGGTTGAGATCG	TAACTTGGGAGGGTCTCAGATTATAACAATTGGGTATATAACATTGTTTGTTGTCTGATACCATCCCAAGTCATC	32	46	31	12	16	17	16	32	34	56	28	47	1.18157	1.74215	1.30273	0.440078	0.619202	0.635842	0.652597	1.38641	1.27871	2.26199	1.00916	2.00807
Ama-nmiR31-3p	21	TTGAGCCGTGCCAATATCATG	AAGTCTTGTAGAGGTAAATAGTTATGATATTGGAACGGTTCAATCAAACCAAATCTCCCAATAATAGGGTCTTTTAATTTGATTGAGCCGTGCCAATATCATGATACATGGTCCACTTTCTCATTAATAGTCTTTGGAAGGATTTTATGATACTTACTGTTATCTATGTGCTTGCCCTAAATATCCATAACCCATGTTAAGAAGATAGGAGGACTAAGTTACAAAGTCTGATTTCGTGATAAATGAACAC	TGATATTGGAACGGTTCAATCAAACCAAATCTCCCAATAATAGGGTCTTTTAATTTGATTGAGCCGTGCCAATATCATG	16991	27841	39248	15992	22695	12807	28561	17274	29936	32955	28319	22454	627.377	1054.42	1649.34	586.478	878.299	479.013	1164.93	748.4	1125.86	1331.14	1020.66	959.343
Ama-nmiR32-3p	21	GCTTACTCTCTGTCTGTCACC	TAGGGTTCCATCATTTCCTCAAACAACCCCAAAACGCCTTGCCTATATTTAGACAAAAGACATGAGTAATTAGTCATGAGCAGACGGATTCATGGAACTCCTTGGAGTGATTCGCGGAACTCCTTGGAAGGGTAAGGGAGGTGACAGAAGAGAGTGAGCACACATGGTGTTTTCTTGCATGAACACATATGCTTGAAGCTATGGGTGCTTACTCTCTGTCTGTCACCCCACCACTGTCTCTTTCTCAGTC	TGACAGAAGAGAGTGAGCACACATGGTGTTTTCTTGCATGAACACATATGCTTGAAGCTATGGGTGCTTACTCTCTGTCTGTCACC	15303	25735	34039	14242	10637	7597	31822	25165	18471	26684	24392	17893	565.049	974.657	1430.44	522.3	411.653	284.147	1297.93	1090.28	694.676	1077.84	879.123	764.475
Ama-nmiR33-5p	21	AAGCTCAGGAGGGATAGCACC	TGATCACACACGAACACGTGTGTCTGTGTGTGAAACATATACATACAGACACACACACACACACACACACACAGAAACAATGCATGCTTATATTTCGCTTTGGCTAATATTTGGGAAAAGTATGAAGAACCCGTAAAGCTCAGGAGGGATAGCACCGTGGACGGTCTAGTGGTGACGATGAAGAAGGTTTGTGGTAGATCTCTACTGCGCTATCCATCCTGAGTTTGATGGTTTCTTTCGTACTATAGCT	AAGCTCAGGAGGGATAGCACCGTGGACGGTCTAGTGGTGACGATGAAGAAGGTTTGTGGTAGATCTCTACTGCGCTATCCATCCTGAGTTTGA	4094	6407	6010	5144	3930	2160	7055	7011	8444	6551	6271	5218	151.167	242.651	252.561	188.647	152.091	80.7893	287.754	303.753	317.57	264.612	226.016	222.938
Ama-nmiR34-5p	22	TGGAGAAGCAGGGCACGTGCAT	ACAAGGTGAGTGTCGAGCAAGATGGAGAAGCAGGGCACGTGCATCATTAACTCATGCATACATACCATGATCGGATCATTTCCCTGAGTTAAAAATGGACAGCAATGCAACCTACACTGTATGCCATGAGTTAGTTCTTCATGTGCCCTTCTTCCCCATCGCGCCCACTCAACCTTATTTGGATGCTTGAATCCGAAACAGGAAGGTATCTATTCCTCCTCAACGTGTTTGCAGACGCGGGATTTCAGCA	TGGAGAAGCAGGGCACGTGCATCATTAACTCATGCATACATACCATGATCGGATCATTTCCCTGAGTTAAAAATGGACAGCAATGCAACCTACACTGTATGCCATGAGTTAGTTCTTCATGTGCCCTTCTTCCCCATC	170	234	149	40	60	39	20	105	192	146	140	98	6.2771	8.86224	6.26149	1.46693	2.32201	1.4587	0.815746	4.54915	7.22093	5.89732	5.0458	4.18703
Ama-nmiR35-3p	22	CATGGAGAGAATTTATATATGT	GCATTCTGCTGTCATGTCAACGACATCCCTCCCTCCAGGATTTTGGTTTCGTCTGACTGATATTGAATTGGTTATGTTCTATCTCTAGAGGAAGGTCATCCGAAAGAAGCGTCACTTTAAAGTTATTGCAGAGTTTAGCATTATAAATTCTCTGCATGGGACCTATAGAAAGAGAAAGCAAGAAATATTGCTGACTTGGAAGATCCCATGGAGAGAATTTATATATGTTGATCTCTGCAGCAAGAATCCA	ATTATAAATTCTCTGCATGGGACCTATAGAAAGAGAAAGCAAGAAATATTGCTGACTTGGAAGATCCCATGGAGAGAATTTATATATGT	199	292	224	94	68	58	52	71	105	147	177	155	7.34789	11.0589	9.41325	3.44728	2.63161	2.16934	2.12094	3.07609	3.94895	5.93771	6.37933	6.62235
Ama-nmiR36-5p	21	TGGGTTTACATAGTTGTTTTG	ACTTAAGACATAATAATTATTGTGGGTTTACATAGTTGTTTTGCTAATTATGAGTTTGTTTATATATATATATAATTAGCAAAACAACTATGTAAACCCACAATAGTATGTTGGAGCTTGCATCCATTTAGTGAAAAATATTCATGGATTACTGACAAGTTCCTAATCAAAAACTTAGCTCAAAACTATGGTTTTGTTGTCAGCCTGTTGCCGTAAGTGGCTGCACCCCTGAAGTTTATTGGAACAATGG	TGGGTTTACATAGTTGTTTTGCTAATTATGAGTTTGTTTATATATATATATAATTAGCAAAACAACTATGTAAACCCACA	42	52	76	73	159	102	39	42	110	101	75	83	1.55081	1.96939	3.19378	2.67714	6.15332	3.81505	1.59071	1.81966	4.13699	4.07965	2.70311	3.54616
Ama-nmiR37-5p	21	TGGGTTTACATAGTTGTTTTG	TGCAAGCTCCAACATACTATTGTGGGTTTACATAGTTGTTTTGCTAATTATATATATATATAAACAAACTCATAATTAGCAAAACAACTATGTAAACCCACAATAATTATTATGTCTTAAGTTCACATCTTTCTACATGACAGGCATACTTACTAAGCATCAGACACAGGGGAATTGGAAACAAGATCAAGGTATGACATGTTAAAAGGAATATGAATTGTCCCTTTACAATAAATTACACATGCAACTG	TGGGTTTACATAGTTGTTTTGCTAATTATATATATATATAAACAAACTCATAATTAGCAAAACAACTATGTAAACCCACA	42	52	76	73	159	102	39	42	110	101	75	83	1.55081	1.96939	3.19378	2.67714	6.15332	3.81505	1.59071	1.81966	4.13699	4.07965	2.70311	3.54616
Ama-nmiR38-3p	20	TTGGACTGAAGGGAGCTCCC	AATTAAAGCAGGATATTGCAGTCCTAAATCATGAATTGTTGATATTGGTTTGAGAGAGCTTCCTTCAGCCCACTCATGGATGGGGCAAAGGGTCCTAATTTGCTGCTGACTCATTCATTCATACACGGTAGAAGAGGCAAGTTTGTTGCTACCATGAATGCATGAATGATGCGGGAGATAAATTTCATCCCATCCTTCTCTGTGCTTGGACTGAAGGGAGCTCCCTTTAACCAATCTCTTCACTATGTTT	GAGCTTCCTTCAGCCCACTCATGGATGGGGCAAAGGGTCCTAATTTGCTGCTGACTCATTCATTCATACACGGTAGAAGAGGCAAGTTTGTTGCTACCATGAATGCATGAATGATGCGGGAGATAAATTTCATCCCATCCTTCTCTGTGCTTGGACTGAAGGGAGCTCCC	2940	8422	6881	3700	4786	1300	4067	4019	3661	3773	2789	2958	108.557	318.965	289.163	135.691	185.219	48.6232	165.882	174.124	137.687	152.401	100.52	126.38
Ama-nmiR39-3p	20	TTGGACTGAAGGGAGCTCCC	TTATGTGAATTAGTGGAGCGTCCGGGTTATGTGTATTGTGGATAATTGTTTGAGAGAGCTTCCTTCAGTCCACTCATGGGAAGGGGAAGGTTCTGAATTTGCTGCCGACTCATTCATTCATACACGACAGAAGAGACAGGATCGGTTGCTATCGTGAATGTGTGAATGATGCGGGAGATAAATTTCATCCTATTCTTCTCCGTGCTTGGACTGAAGGGAGCTCCCTTTTACTAATCTCTTCATTATGTGT	GAGCTTCCTTCAGTCCACTCATGGGAAGGGGAAGGTTCTGAATTTGCTGCCGACTCATTCATTCATACACGACAGAAGAGACAGGATCGGTTGCTATCGTGAATGTGTGAATGATGCGGGAGATAAATTTCATCCTATTCTTCTCCGTGCTTGGACTGAAGGGAGCTCCC	2940	8422	6881	3700	4786	1300	4067	4019	3661	3773	2789	2958	108.557	318.965	289.163	135.691	185.219	48.6232	165.882	174.124	137.687	152.401	100.52	126.38
Ama-nmiR40-3p	21	TTCCTAAGGTTGATGTTGGCA	TAGTTACAAGTATTGTACAAAACTCTAGACCTAACAATAATAAGTGATGTCTCGTTCGGCACAAGGTTGCAATAGGGTCAATATTGTGTCAAGAGGGCCTGCTGGGTAAGCGGCCCTTCACATTCTCCTCCACTAGAGATGGTGACGCCCTCGAAGTCCTTAAAACCCAAAGAGGTCGTTAGCCCATAAAAAGTTCACGTAAGATAGTTCCTAAGGTTGATGTTGGCAAGAGTTCACATTCTTTCCCATT	CCTAACAATAATAAGTGATGTCTCGTTCGGCACAAGGTTGCAATAGGGTCAATATTGTGTCAAGAGGGCCTGCTGGGTAAGCGGCCCTTCACATTCTCCTCCACTAGAGATGGTGACGCCCTCGAAGTCCTTAAAACCCAAAGAGGTCGTTAGCCCATAAAAAGTTCACGTAAGATAGTTCCTAAGGTTGATGTTGGCA	98	126	133	76	76	41	126	73	204	150	97	143	3.61856	4.77198	5.58912	2.78716	2.94121	1.5335	5.1392	3.16274	7.67224	6.05889	3.49602	6.10965
Ama-nmiR41-3p	21	TCGGCGTTACCGTTGCACCAC	GTTGAGCAACATGGTTGTTTGTGGTGCAACGAGAGACGCCGAGATGATTGCCCTTTCTGGAGTCCAACTCGGCGTTACCGTTGCACCACTGACAGCCATAATTTGCCTCTTCCCTAAC	GGTGCAACGAGAGACGCCGAGATGATTGCCCTTTCTGGAGTCCAACTCGGCGTTACCGTTGCACCAC	1455	2465	2125	2724	1131	685	1493	1464	1777	1619	2151	1305	53.7246	93.3565	89.2998	99.8978	43.7698	25.6207	60.8955	63.4281	66.8312	65.3956	77.5251	55.7559
Ama-nmiR42-5p	21	CTTGTTGATGGTCATCTATCC	GAATATTCTTATCTTCAATCAATAGTACATGGCCCATGTAAACATATAACAAATAAGCGTACAACTAATGTCCCCGCATTTTGTGTCTTTACTTCCATCTTTTGAATCTTGCTGTATACTGTTGCAACATAGTGCTGCCATGAATGTGCTTGTTGATGGTCATCTATCCATCTTTCACGCAAAGCATCTTTCGTTTAATGCCTGTGGTTAGATGATCATCAACAAACATCTTCATATTGCAGCTCGGATA	CTTGTTGATGGTCATCTATCCATCTTTCACGCAAAGCATCTTTCGTTTAATGCCTGTGGTTAGATGATCATCAACAAACA	456	664	554	294	180	107	206	340	277	240	226	223	16.8374	25.1476	23.281	10.7819	6.96602	4.00206	8.40219	14.7306	10.4177	9.69423	8.14536	9.52763
Ama-nmiR43-3p	22	TTCCCAATTCCACCCATACCGC	CGAGAAAGGAAGAAGCCTTAGAAAAATTAGAGGTATGGGTGGATTGGCAAGGCGAGGATAGAGAAATTCTTTCTCTTTCCCAATTCCACCCATACCGCTGATTTTTTTAATCTTTTTCTTT	GGTATGGGTGGATTGGCAAGGCGAGGATAGAGAAATTCTTTCTCTTTCCCAATTCCACCCATACCGC	12104	10015	10590	5273	8412	4117	5499	5869	11385	7840	7938	4286	446.929	379.296	445.028	193.378	325.545	153.986	224.289	254.276	428.179	316.678	286.097	183.119
Ama-nmiR44-3p	21	TTCAAGAAAGCCTGTGGGAAA	AGAAGCAAGTCCTTTCATGCTTTTCCACAGCTTTCTTGAACTTCACTTCTCCTGCTTGAACTTTTGATCCGTTTAATCATATATCAGGAGCAGGCATAGAGCTTAAGTTCAAGAAAGCCTGTGGGAAAACATGGTAATTCTGGACTTTAATGGCAAACATTCTACCCAAAAGGCTCTCCAATTCAGGCATCAAGTGCTGGCTCTTTCACTTCCATTTCATGGTAAGATTCTTGAAATTCTTATATACTGC	TTCCACAGCTTTCTTGAACTTCACTTCTCCTGCTTGAACTTTTGATCCGTTTAATCATATATCAGGAGCAGGCATAGAGCTTAAGTTCAAGAAAGCCTGTGGGAAA	305	273	280	295	214	115	180	189	468	266	150	197	11.2618	10.3393	11.7666	10.8186	8.28182	4.30128	7.34172	8.18847	17.601	10.7444	5.40621	8.41679
Ama-nmiR45-3p	20	TTCAATAAAGCTGTGGGAAG	TAAGAAATGACCCTCTTCTTATTCTTCCACAGCTTTCTTGAACTGCACACACCGTATGTCCTGGAACTGGAGGTGATCCTACAACCTCTTTGCGGTTCAATAAAGCTGTGGGAAGATATGGAGAGCGTCAAGGGAGAAATACAATCTCTGGTAATGGATTTACAGCATGTTAATTTCATTTATCTTCTCTCTCTGATGGTGGATTCTGTTTCTTGTTTATATATATGTATATATATATATACACACACAT	TTCCACAGCTTTCTTGAACTGCACACACCGTATGTCCTGGAACTGGAGGTGATCCTACAACCTCTTTGCGGTTCAATAAAGCTGTGGGAAG	5428	7692	6354	4701	2937	1773	4237	4831	7622	7247	5641	5690	200.424	291.318	267.017	172.401	113.662	66.3146	172.816	209.304	286.656	292.725	203.31	243.104
Ama-nmiR46-5p	21	TCGCTTGGTGCAGGTCGGGAA	TATATATTGTTGTGGTGGCCTCTAATTCGCTTGGTGCAGGTCGGGAATTTTTTTGCCGACGGCGTATATTTATGCGTCAATTGATTAGAGTGTACTCGCAAATCGTACGCTGCACGAATACGTAGTGGCGTATAATTGAATGCAGCTGTTTTTGGCAAAAAACCAAGTTCTCGCCTTGCATCAACTGAATCAGAGACCGCGGCGAATCCGATGTTCTCGAGGCCCGATTAATGGATTCAAAGGGATCTAT	TCGCTTGGTGCAGGTCGGGAATTTTTTTGCCGACGGCGTATATTTATGCGTCAATTGATTAGAGTGTACTCGCAAATCGTACGCTGCACGAATACGTAGTGGCGTATAATTGAATGCAGCTGTTTTTGGCAAAAAACCAAGTTCTCGCCTTGCATCAACTGAAT	34747	73568	68370	34926	10804	7229	46391	26591	33918	58361	65181	41584	1283	2786.23	2873.14	1280.85	418.116	270.382	1892.16	1152.06	1275.62	2357.35	2349.22	1776.67
Ama-nmiR47-3p	21	CATGTTCTCAGGTCGCCCCTG	AAAATTGGTGGGAATATCCAACTGGAGCGACACGAGAACATATGAGAGGCACGCTTTCACTTGACGAGCCTCAACATGTTCTCAGGTCGCCCCTGCTGGATTTTCCTCCACCCCGTG	GGAGCGACACGAGAACATATGAGAGGCACGCTTTCACTTGACGAGCCTCAACATGTTCTCAGGTCGCCCCTG	5394	14151	12689	9089	7197	2111	10645	13414	8470	10567	11568	11334	199.169	535.938	533.235	333.323	278.525	78.9566	434.181	581.165	318.548	426.829	416.927	484.243
Ama-nmiR48-3p	22	TTCCCTATTCCTCCCATCCCGA	GCGGAGGGGAGGGTGAAAGGGGAGTGAAGAGTCGTCGAAAGCGTTCGGCGTGGGAGTAATGGGAAAGGCTTTCCTCTCTATTGGAGACCATTCCTTCCCTATTCCTCCCATCCCGAAGGTTTCCGAACTATCCTTCCCTTTCCTTCCTCTTTTTTTTT	GGCGTGGGAGTAATGGGAAAGGCTTTCCTCTCTATTGGAGACCATTCCTTCCCTATTCCTCCCATCCCGA	3273	4574	3365	2667	1768	971	1602	1670	2372	1952	2055	1447	120.853	173.23	141.409	97.8074	68.4218	36.3178	65.3413	72.3531	89.2086	78.8464	74.0651	61.8228
Ama-nmiR49-5p	20	TAGCCAAGGATTTTTGCGTG	CTCCTCTCGTATTTTTACACTGTAGCCAAGGATTTTTGCGTGAGTTCAATTCCACGATCCGGGCATTGGATCTACTGTTTTCTTCGTTTTGAGTATGCATCCACGCAGAAATTTTTGGCTATCAGAGAACGGAGGAATGGAGATGAGAGGGGACCCAGGGATCCGACTTGAGTCGGTTTCAACGGGTCTCATGTTCTCTCTTGCTCCCGAAATATTGTAATCAACACAGAGTTCAGATGGAGGCTCTGCA	TAGCCAAGGATTTTTGCGTGAGTTCAATTCCACGATCCGGGCATTGGATCTACTGTTTTCTTCGTTTTGAGTATGCATCCACGCAGAAATTTTTGGCTATC	3191	5190	4909	2753	3162	2960	1585	3544	7097	3660	3959	4420	117.825	196.56	206.293	100.961	122.37	110.711	64.6479	153.545	266.911	147.837	142.688	188.844
Ama-nmiR50-5p	21	CTAGAATCTATTAGAGTGGCT	TCGTGAGGCTTTGAAAATTGCTCTAGAATCTATTAGAGTGGCTATTAAGTTAGCCGTCGAGATGGAGAGGCTTGATAGCTATTCTTTTAGGTTTTGGAGTGGCCATTGAGCTTGATATGTGGACAATGAGGATCAACAGCTACGCTAATGGACTTGGAGCAATGCTAGTTGAGACAATTGAGCTCGATGGCTACCCTGAAGCCAAAATTTGGGTCATGAAGCCCGTTATCTAAACAATCGGGCTCAACGC	CTAGAATCTATTAGAGTGGCTATTAAGTTAGCCGTCGAGATGGAGAGGCTTGATAGCTATTCTTTTAGGTTTTGGAG	40	44	57	46	49	39	77	81	152	314	197	278	1.47696	1.6664	2.39534	1.68697	1.8963	1.4587	3.14062	3.50934	5.71657	12.6833	7.10016	11.8775
Ama-nmiR51-5p	21	CAGCCAAGGATGACTTGCCGG	TGGCTAGGTATAGAGTGGATTGCAGCCAAGGATGACTTGCCGGTAATATTATTCTTTGCATACCAATTCCATAATTTGCGCTAGGACATGCTCACCGGCAAGTTGTCTTCGGCTACATTCGGTTCTCTACTTTTCCATGTGAGCCTCCACAGATCAATCAGACAAAACACTCAGGCAGCTAGCAAGAGCAGAAATTTGAAGAACTGCTACCAACAATGTACAGCACACCAGAGATAAGGTTAGTATGCAC	CAGCCAAGGATGACTTGCCGGTAATATTATTCTTTGCATACCAATTCCATAATTTGCGCTAGGACATGCTCACCGGCAAGTTGTCTTCGGCTACA	134	237	206	197	137	72	105	132	139	178	127	158	4.94783	8.97586	8.65683	7.22462	5.30191	2.69298	4.28267	5.71893	5.22765	7.18989	4.57726	6.75052
Ama-nmiR52-3p	22	GCTCACTTCTCTTACTGTCAGC	TTTTTCAGATCTGAGCGTTTTTTCGACATGAATGTTTTGCCAAATTTGTCCCGATAATTAATGGGTTTCTATGTGCGGGGTGCAGTGGTGGTGTGGTGTTCAGCCATCAAAAGGACACCAGAGAGAAAGAAAGAGTATCAGGCTGACAGAAGAGAGTGAGCACACGCAGGCAATTATATGAAGAGCATACCTTTGCTTATACGTGTGCTCACTTCTCTTACTGTCAGCTCACTTATCCTCTCCAATCTCT	TGACAGAAGAGAGTGAGCACACGCAGGCAATTATATGAAGAGCATACCTTTGCTTATACGTGTGCTCACTTCTCTTACTGTCAGC	39	146	134	78	123	21	100	101	87	59	102	71	1.44004	5.52943	5.63114	2.86051	4.76011	0.785452	4.07873	4.37585	3.27198	2.38316	3.67623	3.03346
Ama-nmiR53-5p	21	TTGACAGAAGAGAGTGAGCAC	AGAGGGAGAGTGAATCCAAGACTTGACAGAAGAGAGTGAGCACACGCAGGCAATTGTATAGAGTATACCTTTGTGGATGCGTGTGCTCACTTCTTTTCTGTCAGCTTCTCTCTCTACCCTTTTCTGGTGTTTTTTGACTCCCTATTTTCCGCCGGTAGTCTTCTTTTCATACTCGCCATACCCCTTTCTTCTCATCTGAAAAAAAAAAAGAAAATGAAGAAAGAATATAAATTTCTTACACAATCACTTG	TTGACAGAAGAGAGTGAGCACACGCAGGCAATTGTATAGAGTATACCTTTGTGGATGCGTGTGCTCACTTCTTTTCTGTCAGC	557	514	346	164	124	5	245	198	408	504	257	384	20.5667	19.4666	14.5401	6.01441	4.79881	0.187012	9.99289	8.57839	15.3445	20.3579	9.26265	16.4063
Ama-nmiR54-5p	20	GGCCTATTAGCTCAGTTGGT	CACTGAAAATGAGCGGTCCAGAGGCCTATTAGCTCAGTTGGTTGGAGCGTCGTGGTAGTAACGCGAAGGTCCCAGGTTAGAGAGCTGCATGGGCCACTGTTTCTCCCGTTCGTGGTTTTTCCTCGCGCTGCACCCTAATTCTTTCAGTAATTGTAATAGCCATCCTTTCATTTTGCCAGCAAATGCAGACTAGAAATGGGCTTCGAGGTGTCAAGCCCAAAAAAGAAACTTTTGTAGGAATTTAATCCTT	GGCCTATTAGCTCAGTTGGTTGGAGCGTCGTGGTAGTAACGCGAAGGTCCCAGGTTAGAGAGCTGCATGGGCCAC	577	2132	1723	1261	1225	280	962	1130	999	529	453	861	21.3052	80.7449	72.4064	46.2449	47.4076	10.4727	39.2374	48.9575	37.5714	21.3677	16.3268	36.7861
Ama-nmiR55-3p	22	TTTCCTATTCCTCCCATACCGA	TGAAGAGTCGTCGGAAACACTCGGTTGGGAGCGATGGGAAAGGCTTCCTCCTACAACGGACTTTTCCTTTCCTATTCCTCCCATACCGACAGTTTCCGATCTATCCTCCCC	GGTTGGGAGCGATGGGAAAGGCTTCCTCCTACAACGGACTTTTCCTTTCCTATTCCTCCCATACCGA	16245	22130	16436	10252	7300	3864	7203	9469	11769	10002	13778	7559	599.832	838.126	690.697	375.974	282.511	144.523	293.791	410.247	442.62	404.007	496.579	322.957
Ama-nmiR56-3p	21	CAGTGCCACGCTGTGTGCGAC	TATTTCTTTCTATATATGCACTGCTGCTGGCGTCTGCATTTCAGGCTGGCGGTGCTGAAACAGAGAGAAATAGGTATATCCGCATCTCAAGCTGGCGGCGGTGGGTATGTCATATATGAGACTAGAGATGGGGGCGCAATTGTTGAAGCCGGATCGGGGAAGACGTTTTGGTCGCGCAAAGCGTGGCACCATCTGCATATAGAGAGACAGTGCCACGCTGTGTGCGACTTAAATTCCTTCTTTCTTCTGT	CGCGCAAAGCGTGGCACCATCTGCATATAGAGAGACAGTGCCACGCTGTGTGCGAC	4599	8031	7453	2842	1420	855	6637	6693	7155	4471	4945	3945	169.814	304.157	313.201	104.225	54.9541	31.9791	270.705	289.976	269.092	180.595	178.225	168.549
Ama-nmiR57-3p	21	GCTTACTCTCTGTCTGTCACC	AGTTTGAGGGTTTTCGAAATTAGGGTTCCTCCAGAACAAACCTGCGTTTCTAGTGATATTTGGCGCAGAAAGCACACGGTTTCTTCGGTTAGAACGGGAATTGATTAATGGAATTCGTTGAATTGGGTAAGGGAGGTGACAGAAGAGAGTGAGCACACATGGTGTTTTTCTTGCATGAACGATTCTACATGCTTGAAGCTATGGGTGCTTACTCTCTGTCTGTCACCCCACCCCCTCTTTCTTCTCTCTA	TGACAGAAGAGAGTGAGCACACATGGTGTTTTTCTTGCATGAACGATTCTACATGCTTGAAGCTATGGGTGCTTACTCTCTGTCTGTCACC	15303	25735	34039	14242	10637	7597	31822	25165	18471	26684	24392	17893	565.049	974.657	1430.44	522.3	411.653	284.147	1297.93	1090.28	694.676	1077.84	879.123	764.475
Ama-nmiR58-5p	21	TCGCTTGGTGCAGGTCGGGAA	TTGTGTCTGTTGCGGTGGCCTCTAATTCGCTTGGTGCAGGTCGGGAACTTTCTTCTCCGATTTAGATTGTACGAACGGTACGCATTACGGATACGTATGCGTAGCGAGATACGGCTCGATAATTTGATGTCGTCGTTTTTGGCGAAAATCAGGTTCCCGCCTTGCATCAATTGAATCGGAGACCGCGGTGAATACGATAAAAATGACGATGTATTCTACTGGATTCCGATGGATCCACAACTGATTTGGT	TCGCTTGGTGCAGGTCGGGAACTTTCTTCTCCGATTTAGATTGTACGAACGGTACGCATTACGGATACGTATGCGTAGCGAGATACGGCTCGATAATTTGATGTCGTCGTTTTTGGCGAAAATCAGGTTCCCGCCTTGCATCAATTGAAT	34852	73726	68550	35039	10807	7277	46313	26550	33855	58268	65223	41506	1286.88	2792.21	2880.71	1284.99	418.232	272.178	1888.98	1150.28	1273.25	2353.6	2350.73	1773.34
Ama-nmiR59-3p	21	GCTCACTCTCTGTCTGTCACC	TTTTCTTTTTGTCATATCTACACACACACATGCATACATAATTGTAGATGTGTATGTGTGTGGTGTAAATTAATTGATGATATAGCTATGGGTCAGTGTAATTGTTGGGGTTGTACATGTAATTAGGGTAAGGGAGGTGACAGAAGAGAGTGAGCACACATAGTGTTTTCTTGCATGAACAAATTCTACATGCTTGAAGCTATGGGTGCTCACTCTCTGTCTGTCACCCCGGCTGCAGCCTCTCTCTCTC	TGACAGAAGAGAGTGAGCACACATAGTGTTTTCTTGCATGAACAAATTCTACATGCTTGAAGCTATGGGTGCTCACTCTCTGTCTGTCACC	736	1865	1802	818	536	394	2031	1135	1511	2683	3352	1768	27.1761	70.6328	75.7262	29.9987	20.7433	14.7366	82.839	49.1741	56.8272	108.373	120.811	75.5375
Ama-nmiR60-5p	21	AAGCTCAGGAGGGATAGCACC	TGAAAAGTATGTAGAACCCGTAAAGCTCAGGAGGGATAGCACCATGGATGAGGGTCTTGATCCTGCTCCTCCGGCTCTCCACCGCCGTGTGCAGTGGTGGTTTCCGGTGGGTGTATTTGTGGCGCTATCCATCCTGAGTTTGATGGTTTCTGTCTTACTCGATCTCTTCTGTGGCAGTCTGTGTGGGGACTGAGGATGTCTGGTGATGGTTAGGTAAGAAAAGTAAATGATGATTAGACAGGCGGGTGGA	AAGCTCAGGAGGGATAGCACCATGGATGAGGGTCTTGATCCTGCTCCTCCGGCTCTCCACCGCCGTGTGCAGTGGTGGTTTCCGGTGGGTGTATTTGTGGCGCTATCCATCCTGAGTTTGA	4087	6400	6002	5145	3927	2163	7058	7014	8443	6552	6268	5218	150.909	242.386	252.225	188.684	151.975	80.9015	287.877	303.883	317.533	264.652	225.908	222.938
Ama-nmiR61-5p	21	TTGACAGAAGATAGAGAGCAC	GGTTTCTGCATTTTTTTAGTAGTTGACAGAAGATAGAGAGCACAAATAAGCATGCACTGTGTGAGAATATGGTGGTGTAATTTTGTGTATGGTTTGATTTGTCCTCTGTATCTTCTGCCAACAAACTGCAACAGTCTCGTTGATCCAGGTAATTTTCTCTTGTTTTTCCCTCTTCTTATGATTTTTCCTCACTCCAATTTATATGAGCCATGATTTGTGAAAAATTTTACGAAAACCCTAGTCTGCACCT	TTGACAGAAGATAGAGAGCACAAATAAGCATGCACTGTGTGAGAATATGGTGGTGTAATTTTGTGTATGGTTTGATTTGTCCTCTGTATCTTCTGCCAACA	12616	14958	8187	5645	3868	714	4656	4860	9157	9846	4796	7128	465.834	566.502	344.046	207.02	149.692	26.7054	189.906	210.561	344.386	397.706	172.855	304.542
Ama-nmiR62-3p	20	TTGGACTGAAGGGAGCTCCC	AATAGTTTCAACTAGCTTGCTACAAAAAGTGTCCCTCGTGTGTAGTGGATAATAGTTTAAGGGAGCTTTCTTCAGTCCAGTCATGGACGGGTGTAGGGTTTGAATTTGCTGCCGACTCATTCACTCGAACGCAGTAGAAAGAGATGCTCTACTGTGAACGCGCGAATGATGCGGGAGTCAAATTTCACCTTAAACTTATCTGTGCTTGGACTGAAGGGAGCTCCCTTTTACTAATTGCTTCATGTTGTTG	GAGCTTTCTTCAGTCCAGTCATGGACGGGTGTAGGGTTTGAATTTGCTGCCGACTCATTCACTCGAACGCAGTAGAAAGAGATGCTCTACTGTGAACGCGCGAATGATGCGGGAGTCAAATTTCACCTTAAACTTATCTGTGCTTGGACTGAAGGGAGCTCCC	2940	8422	6881	3700	4786	1300	4067	4019	3661	3773	2789	2958	108.557	318.965	289.163	135.691	185.219	48.6232	165.882	174.124	137.687	152.401	100.52	126.38
Ama-nmiR63-3p	21	TGTGTTCTCAGGTCGTCCCTG	ACATACTACGCACGCATCACCAAAGTACTAAGTTGTACTACAATAAAACCTAAGTTTTTCCTGCTTTTTATATATAATGTGAATCATCGTTCATGTAGCCACAGAAGCTTAGGAGAGATCAATTTCAGAAATTGGTGAAGATGTCCAATAGGGACGCCCAGAGATCACACGAATATAATTGTTTTAGAGAATTGGTGCGAAAATTCGTGTGTTCTCAGGTCGTCCCTGTAGGACTTCTCTTTACCTGATT	GGGACGCCCAGAGATCACACGAATATAATTGTTTTAGAGAATTGGTGCGAAAATTCGTGTGTTCTCAGGTCGTCCCTG	963	2363	2432	1288	1767	1094	2178	2913	3203	3366	4299	4051	35.5579	89.4935	102.201	47.2351	68.3831	40.9183	88.8348	126.206	120.462	135.962	154.942	173.078
Ama-nmiR64-3p	21	TTGAAAGGGATTGTAATTGTG	ATTAGTTTAATATGAGTCAATTGTTATTTATAGATTACACCACATCATTATACTATATATAAAGTGTGTTTAAGTATGTGAATTGCTTTGTCCATGAAAGTCCATTACATAAAGAGAAATTGAAACCTCTCGTTTCCAAACACAATTACAATCCCTTTTAATATATATAATTGTGTTTTGAAATGAGATGTTTCAATTATATATATATTGAAAGGGATTGTAATTGTGTTTTGAAATGAGAAGTTTCAAT	CAATTACAATCCCTTTTAATATATATAATTGTGTTTTGAAATGAGATGTTTCAATTATATATATATTGAAAGGGATTGTAATTGTG	64	75	87	96	113	69	40	42	72	74	43	46	2.36314	2.84046	3.65604	3.52063	4.37311	2.58077	1.63149	1.81966	2.70785	2.98905	1.54978	1.96534
Ama-nmiR65-3p	21	TGATTGAGCCGTGTCAATATC	AAAGAAGTACTAGAAAGTCGAAGATCCTAGCAAGTGATTTAATTTCTTCCTCGTTTTGTCATGTTTTAATAAGTTTGTTCTGCTATTGTGGAGAGAAAAGAGTTGAAATAGTTACTATGATGTTGGCTCGGCTCACTCAGAAACAACTAGCTTTATAAGCTCTTATACAAAAGGCAACAAGGGTTAGGGTTTAATCATTTATGATTCTGATTGAGCCGTGTCAATATCTTAGTACTTTTTCATCATACCC	TGTTGGCTCGGCTCACTCAGAAACAACTAGCTTTATAAGCTCTTATACAAAAGGCAACAAGGGTTAGGGTTTAATCATTTATGATTCTGATTGAGCCGTGTCAATATC	33	69	74	52	20	18	37	67	46	67	59	53	1.21849	2.61323	3.10973	1.90701	0.774002	0.673244	1.50913	2.90279	1.73001	2.70631	2.12644	2.26442
Ama-nmiR66-5p	20	TTGGCATTCTGTCCGCCTCC	AAAGGGTTTCTGACAGAGTTTATTGGCATTCTGTCCGCCTCCTGTTAAGTGGAAATCCTTTTAACAGAAGCCAGGAATGAGAAGCTTTTGTACAACCAATCAATTGAGTTCTCTCATGCGGAGGAGGTGGACATACTGCCAACTGAGCTCTGTTGGCTTCTCTTTGCAAAACCTTCGTGAAATTTGCTGTCTTATTTCTTCCCGAAGGTTCTTTTCTTATGTACGTTTCTTACTGTTCCTTGTTCAAAGA	TTGGCATTCTGTCCGCCTCCTGTTAAGTGGAAATCCTTTTAACAGAAGCCAGGAATGAGAAGCTTTTGTACAACCAATCAATTGAGTTCTCTCATGCGGAGGAGGTGGACATACTGCCAACT	7	7	10	3	2	1	9	5	6	2	2	6	0.258469	0.26511	0.420234	0.11002	0.0774002	0.0374025	0.367086	0.216626	0.225654	0.0807852	0.0720829	0.256349
Ama-nmiR67-5p	21	TTGACAGAAGATAGAGAGCAC	TCTGATCTTCCCTTGTTCATAGTTGACAGAAGATAGAGAGCACAACTAAGCATGCACTGTATATCCAAATGAGATGCTGTAATTTTTTGTGTATGTTTAGATTTGTGCTCTCTAATCTTCTGCCAACGAATTTTACTTCTCCTCTATAAACTGCACCAATTCCTCAGTTTATATGGCCTTATCGTCCCAACGATTTAATCCAGGTAATTAGGGTTTTTTTTTTTCATCCTTCTTCTGTATTAACATTTTT	TTGACAGAAGATAGAGAGCACAACTAAGCATGCACTGTATATCCAAATGAGATGCTGTAATTTTTTGTGTATGTTTAGATTTGTGCTCTCTAATCTTCTGCCAACG	12616	14958	8187	5645	3868	714	4656	4860	9157	9846	4796	7128	465.834	566.502	344.046	207.02	149.692	26.7054	189.906	210.561	344.386	397.706	172.855	304.542
Ama-nmiR68-3p	21	ATGCACTGCCTCTTCCCTGGC	GGAAAGGGATATAAACGGAGAGACAGGGACGAGACAGAGCATGGGAAGGACCTTACAAACGCCATACGTTGTGGCCTTGTTGCTCTTTTCATGCACTGCCTCTTCCCTGGCTCTCTTTTCCCTACTTTCTCAGACACACTGTACATAATGTTTGTGCGTGTGTGTGTGTGTGATTAATTGTGTGTTTGTACCTAACGATGGATTTTGTGTCGTAGATCAGTTTTCAGGTTTATTTTCAGGAAAGGAAGCC	CAGGGACGAGACAGAGCATGGGAAGGACCTTACAAACGCCATACGTTGTGGCCTTGTTGCTCTTTTCATGCACTGCCTCTTCCCTGGC	14	23	24	19	63	16	37	17	17	33	25	34	0.516937	0.871075	1.00856	0.696791	2.43811	0.598439	1.50913	0.736529	0.639353	1.33296	0.901036	1.45264
Ama-nmiR69-5p	21	TCCAAAGGGATCGCATTGATC	GTTACTGCCGCTTAAGGAGGCGTCCAAAGGGATCGCATTGATCCCACCTCTATTTCACAGCTTAGTGCTCAACTCACATAAATTTGTTTATGTTTTTTCCCTTCTATTCAAATCTTGTATGGTCATTTTGGATCATGCTATCCCTTTGGATTCATCCTTTGGTAGCTTCACTTGGCGATCGGATCAAGGGCTTCATCAAATCATGCGCGAAAACGACGTAGCCGGATTTGTACTGTATATCAACCGCTTA	TCCAAAGGGATCGCATTGATCCCACCTCTATTTCACAGCTTAGTGCTCAACTCACATAAATTTGTTTATGTTTTTTCCCTTCTATTCAAATCTTGTATGGTCATTTTGGATCATGCTATCCCTTTGGATT	41	111	103	71	72	22	178	220	129	92	62	119	1.51389	4.20388	4.32841	2.6038	2.78641	0.822854	7.26014	9.53155	4.85156	3.71612	2.23457	5.08425
Ama-nmiR70-5p	21	TGCCTGGCTCCCTGTATGCCA	TGGCTTCCTCCATGCACACTATGTTCATTGCATGGAGCTGTCTAGCCAGTGAGATCCAAGAAATTGAACACACGCATACACACATTAAATGTGTAATTATCATGTGCATAGTATAAGTATACATACATATAAATACGCATATATATGCCTGGCTCCCTGTATGCCATCTGTAGTGCCCATCAGAGAATGGATGGATCTCCGTGGATGGCGTATGAGGAGCCAAGCATAATATCCTCACATCATATATGTG	TGCCTGGCTCCCTGTATGCCATCTGTAGTGCCCATCAGAGAATGGATGGATCTCCGTGGATGGCGTATGAGGAGCCAAGCATA	3663	10963	11479	6506	8163	2347	7353	4572	6532	5836	6815	4560	135.253	415.2	482.387	238.596	315.909	87.7836	299.909	198.083	245.662	235.731	245.622	194.825
Ama-nmiR71-3p	21	CATGCCAAAGGAGAGTTGCCC	GGAATGGCTCGGCAACCATTCACAGGGCAACTCTTTCTTGGCATGCGAGGGTGCTTGATGCAATGCAGGTGGTGATGAATTCTAATCACTTCGTGATTCCTGCTACATGCCAAAGGAGAGTTGCCCTCTGAGTGATTCAGCTTAGTTTGTCTCGTCCTCTTTGGGTAATCATTGCCGCTGGTGCAAAAGTTGCCCTTAACTGGAGTAGGATGATGTTGATGCGGTTTTGTTATGCTGTCATGTGCTTCGA	GCAACTCTTTCTTGGCATGCGAGGGTGCTTGATGCAATGCAGGTGGTGATGAATTCTAATCACTTCGTGATTCCTGCTACATGCCAAAGGAGAGTTGCCC	187	273	321	63	93	38	129	239	293	222	149	259	6.9048	10.3393	13.4895	2.31041	3.59911	1.42129	5.26156	10.3547	11.0194	8.96716	5.37017	11.0657
Ama-nmiR72-5p	21	TTGACAGAAGATAGAGAGCAC	GTGAGGTAGTATTGGTGATGGGTTGACAGAAGATAGAGAGCACAGATGATGAGAATACAAATATATGCCTAATGTATCTCAATCTTTGTGCTCTCTATGCTTCTGTCATCACCTTGTTGCTCTTCACCCTCTTGTCATTTTCCTTCCTGTGAGTCTGTGACCATCCAACAGTATGTTCATGGATAGAAAAGCCATCATCATACAAATAGTCTTAAATATACTTTTTGTTTCTTGATTTCATCTGAACTAA	TTGACAGAAGATAGAGAGCACAGATGATGAGAATACAAATATATGCCTAATGTATCTCAATCTTTGTGCTCTCTATGCTTCTGTCATCA	12623	14961	8189	5645	3871	714	4659	4859	9161	9852	4796	7128	466.093	566.615	344.13	207.02	149.808	26.7054	190.028	210.517	344.536	397.948	172.855	304.542
Ama-nmiR73-5p	21	TGCCTGGCTCCCTGTATGCCA	ATATCCATACATATATACATATATGCCTGGCTCCCTGTATGCCATCTGCATAGCCCATCAGAAAATTGATGGATCTTGGTGGATGGCGTATGAGGAGCCAAGCATATCCACACATTGTATATGTGTCGAGCAATCACTTTATCCCCTCTTTCCTCGCGAGTATGTGTCTTAATCTTGGATATAGTCACTATCCTTTGCAATTCCTTGGGAGAGGACACATTAAAAAAAATTCTAATTCCTCCAGGTAATT	TGCCTGGCTCCCTGTATGCCATCTGCATAGCCCATCAGAAAATTGATGGATCTTGGTGGATGGCGTATGAGGAGCCAAGCATA	3663	10963	11479	6506	8163	2347	7353	4572	6532	5836	6815	4560	135.253	415.2	482.387	238.596	315.909	87.7836	299.909	198.083	245.662	235.731	245.622	194.825
Ama-nmiR74-3p	21	ATGCACTGCCTCTTCCCTGGC	GATATCGTTGTTGTTTTTGGTGGTGGGAGAGCTAAGAATGAAGCGATGTCTGAGTCCATGGGGGAAGAAAAGCTGGGAGAATGAAACGAAAGGGTGGGTTGTTTTAGGGGTAAGGAATTAACGGAGAGAATACAAAGGGGGAGACGGGGACGAGACAGAGCATGGGATGGACTCTTCAACACCATGGCTGGTCTTGTTGCCCTTTCCATGCACTGCCTCTTCCCTGGCTCTCCTCTCTCCTCTCACCTCT	CGGGGACGAGACAGAGCATGGGATGGACTCTTCAACACCATGGCTGGTCTTGTTGCCCTTTCCATGCACTGCCTCTTCCCTGGC	14	23	24	19	63	16	37	17	17	33	25	34	0.516937	0.871075	1.00856	0.696791	2.43811	0.598439	1.50913	0.736529	0.639353	1.33296	0.901036	1.45264
Ama-nmiR75-5p	21	TTTGGCATTCTGTCCACCTCC	AGGAGCAAAGTTGCAGAGTTAGTTTGGCATTCTGTCCACCTCCACTAGGTGTTCGATACAATTCCTGACTGAATTACGGCACTACCTGATCAAGGTGAAGATTCAGAGACATTTTCTCGAGGAGGCCAGCTTGTCAAACTAGCCCCGTAAATTTCTCCTTGAGAACTCCTCAACATCATCGTCGTCATCATCATCTCATGGAGAATGTAGCTCATCCTCATCATCTGGGCCTCCATGCGTCATGTTTAGG	TTTGGCATTCTGTCCACCTCCACTAGGTGTTCGATACAATTCCTGACTGAATTACGGCACTACCTGATCAAGGTGAAGATTCAGAGACATTTTCTCGAGGAGGCCAGCTTGTCAAACT	202	334	361	283	233	120	201	217	241	241	319	186	7.45867	12.6495	15.1705	10.3785	9.01712	4.4883	8.19825	9.40157	9.06377	9.73462	11.4972	7.94682
Ama-nmiR76-5p	21	TTGACAGAAGAGAGCGAGCAC	GGGGCTCAGAACAGTTTTTCGAAGAAAGGGCTGATCAGATCCAAATCCAACCATTTGCACCGGTCAAAGAAAGGCGTAGGAATCTGTCGAGAAAATATATGAGGTTTACAGATGTGACGACCAGAGGGAGAGAGATTCAGACTTGACAGAAGAGAGCGAGCACAGGCAGGCAAGTGTATAGAGAGGTATACCTTTGTGGTTGCTTGTGCTCGCTTCTCTTCTGTCACCTTCCCTCTCTATCCCTTTCTGG	TTGACAGAAGAGAGCGAGCACAGGCAGGCAAGTGTATAGAGAGGTATACCTTTGTGGTTGCTTGTGCTCGCTTCTCTTCTGTCACCT	3409	3930	2251	1100	985	213	1660	1275	2651	3723	1631	2445	125.874	148.84	94.5948	40.3405	38.1196	7.96672	67.7069	55.2397	99.7015	150.382	58.7836	104.462
Ama-nmiR77-3p	22	GCTCACTTCTCTCTCTGTCAGC	AAAAATGAGTAAACAGATCTGACTATTTGTCATGTGGGTTGTAAGCCGCACTCAAAAAAAATAAAAAATAAATGAAACTTCCGGTTTGTAGGTGGCTTGCTGTTCCAGTGTGGTGTATGGAGATGAGGAAGGAGAGAATCAGACTGACAGAAGAGAGTGAGCACACGCAGACAATTGTACAAAGAGTATACTTTGTTAATTCGTGTGCTCACTTCTCTCTCTGTCAGCTTCGCTCTTTACTGCTCTTATC	TGACAGAAGAGAGTGAGCACACGCAGACAATTGTACAAAGAGTATACTTTGTTAATTCGTGTGCTCACTTCTCTCTCTGTCAGC	15	67	82	30	50	17	60	55	50	30	62	26	0.553861	2.53748	3.44592	1.1002	1.935	0.635842	2.44724	2.38289	1.88045	1.21178	2.23457	1.11085
Ama-nmiR78-3p	22	TTTCCCAGACCGCCCATTCCAC	AAACAAGTTCAGAGAAGGTGGAGGAATGGGCGGCTGGGCAAGAAAATCCGATTAAATTTATCTTTCCCAGACCGCCCATTCCACTGCCTTTTTGAATTTCATTTTCC	GGAATGGGCGGCTGGGCAAGAAAATCCGATTAAATTTATCTTTCCCAGACCGCCCATTCCAC	11276	25706	30903	8907	6168	3569	8157	6819	8915	11456	8278	10126	416.356	973.559	1298.65	326.648	238.702	133.489	332.702	295.435	335.284	462.738	298.351	432.631
Ama-nmiR79-3p	22	TTCCCAATGCCACCCATGCCCG	GAGAAAGAGAGATAAGAGGTGGAGGAAATTATTGGGCATGGGACGTCTGGGAAAAGAGATGCGCAACCAGGGCATCAATTTCTTTCCCAATGCCACCCATGCCCGAAAATCTCCTCTTCCTACTCCCCTTCGCTGCTTGTCTTAACCTACTGGCCTGAAATGGACTGAGACACCCACCCCACAGGTAAATCTCCACTTCCTACTCCTCTTCTCTGCTTGTCTTATCCTACTGGCCTGAACTGGACTGAGA	GGCATGGGACGTCTGGGAAAAGAGATGCGCAACCAGGGCATCAATTTCTTTCCCAATGCCACCCATGCCCG	10432	12095	10461	5811	5792	3870	3992	3165	7196	8887	6288	5977	385.192	458.072	439.607	213.108	224.151	144.748	162.823	137.124	270.634	358.969	226.629	255.366
Ama-nmiR80-5p	21	TGAGGGGCCCTAAATTTGATT	CCCGTAAATTAAAGCAAGTTTGTGAGGGGCCCTAAATTTGATTCGTCAAGGTATGTTCGTTGCTTGAATTACCTTTGACGAATCAAATTTAATGCCCCTCACAAAATATATATGTTGAGACAGTGAATTAATTTAGTTTAATCACGCTACAAATAAAGCATTTATCTAAAAATAAAAACAAACTTAGAAAGTCAAAAAAGGAAAGGAGAAGAAAAAGGTCCCATCCCAGTTAAAGCTATACACAAGTCAT	TGAGGGGCCCTAAATTTGATTCGTCAAGGTATGTTCGTTGCTTGAATTACCTTTGACGAATCAAATTTAATGCCCCTCACA	183	295	201	28	74	39	80	68	149	120	162	91	6.75711	11.1725	8.44671	1.02685	2.86381	1.4587	3.26299	2.94612	5.60374	4.84711	5.83871	3.88796
Ama-nmiR81-5p	22	TTCCAAAGGGATCGCATTGATC	ATCCATGGTGTGAGGTGGAGAGTTCCAAAGGGATCGCATTGATCCCATTACATATATGTAATCAGACATCTGGAATCCTCGGATCATGCGATCCCTTGGGAATTCTCCATCATGCTGCACTGAATTCAGAAGGGAGCAGACTTTTTGATCAGGTCAGTTTTATCAATTTTTTGTGATATATTTTGGTATATTTTGTTGTTCATCTGAGGTTATTTTCTTGATTTTTTCTGGTTTTGGGGGGTTATGTCAA	TTCCAAAGGGATCGCATTGATCCCATTACATATATGTAATCAGACATCTGGAATCCTCGGATCATGCGATCCCTTGGGAATT	7	19	22	25	21	13	30	41	38	37	20	21	0.258469	0.719584	0.924516	0.91683	0.812702	0.486232	1.22362	1.77633	1.42914	1.49453	0.720829	0.897221
Ama-nmiR82-3p	20	TTGGACTGAAGGGAGCTCCC	CATAAGGTGTTTGGCTTGATATATATTTTCTTCGGGATGATATAGAAGATGCAATTAGGAGAGAGCTTTCTTCAGTTCAAACATAGGGGGAATAGGATTCAATTTGCTGCTGACTCATTCATCCAACTGCTGAGTGGTGAATGGATTTCACTCAGTAACTGAGTGAATGATGCAGGAGTCAAGCTGAGTCTTAAAGTTCCTGTTCTTGGACTGAAGGGAGCTCCCTTTCATTGTTGTTTTTCTCTATCCG	GAGCTTTCTTCAGTTCAAACATAGGGGGAATAGGATTCAATTTGCTGCTGACTCATTCATCCAACTGCTGAGTGGTGAATGGATTTCACTCAGTAACTGAGTGAATGATGCAGGAGTCAAGCTGAGTCTTAAAGTTCCTGTTCTTGGACTGAAGGGAGCTCCC	2989	8544	7033	3762	4894	1335	4246	4118	3773	3875	2937	3032	110.366	323.585	295.551	137.965	189.398	49.9323	173.183	178.413	141.899	156.521	105.854	129.542
Ama-nmiR83-3p	21	CATTGAGGTGAGAAGTTCAGA	CACAAACCAACAAGTATACAACACACCAGTTGGCAGATTCACACGACCAACACTTCCTCTCTGGTTCTCTCTTTTCATGTACCTCCATTGGCCAAAGAAACTGATTTATGCTGTTGGCAGTTGAGGAAACAGACGATGGCAGGTTTCTCTGAACTCTCTCCCTCAATGGCTCCTTTCACTGTTATACTACGAGCTTAGTGGAGGATCCATTGAGGTGAGAAGTTCAGAAACTATCAGTGTGTTCTTAACA	TGAACTCTCTCCCTCAATGGCTCCTTTCACTGTTATACTACGAGCTTAGTGGAGGATCCATTGAGGTGAGAAGTTCAGA	1040	1438	1092	632	443	227	235	232	485	599	403	464	38.4011	54.4611	45.8896	23.1775	17.1441	8.49036	9.58502	10.0515	18.2404	24.1952	14.5247	19.8243
Ama-nmiR84-3p	21	TTGAGCCGTGCCAATATCATG	GGCATAAGGAAGAACGGTTCATTCGTGAGAAGAAATAATTTCGACTATTGTTGAAGATGCAATAAAAGGTAATTTTTTTTGAATTTTATTTATGAACCCTCATATATTATATCGATTTTTCCTCTTCACTCATATATAGTGCAGAGATGATGTTGGAACGGCTCAATCAAATCAAATCTCCCAAGAATTTGGGTCTTTTAGTTTGATTGAGCCGTGCCAATATCATGATCTTACACTTTGCCCTTTAATT	TGATGTTGGAACGGCTCAATCAAATCAAATCTCCCAAGAATTTGGGTCTTTTAGTTTGATTGAGCCGTGCCAATATCATG	16991	27841	39248	15992	22695	12807	28561	17274	29936	32955	28319	22454	627.377	1054.42	1649.34	586.478	878.299	479.013	1164.93	748.4	1125.86	1331.14	1020.66	959.343
Ama-nmiR85-5p	21	TGGAGAAGCAGGGCACTTGCC	ATGGGATGGGGTTGACAGAAGCTGGAGAAGCAGGGCACTTGCCTGGTTGGTCACAATCCTGTTCTGAGGATTTGGCAAGTGCCCTGGCTCTCCAGCTTTGTTCCTCTCCCAAGCAAGACTGGATAAGCTAAGAAGCCTTTTGCAAGGACATACAAGTAAGTTAATTTGGTGGATTGAATAACTGTCTCTTGAACAAGCAGATCATGGTGAAAAGAAACAGATTTTCAATCCTTGAAATTAATCTTTACAA	TGGAGAAGCAGGGCACTTGCCTGGTTGGTCACAATCCTGTTCTGAGGATTTGGCAAGTGCCCTGGCTCTCCAGC	156	168	168	79	202	69	74	147	285	169	109	115	5.76016	6.36264	7.05994	2.89718	7.81742	2.58077	3.01826	6.36881	10.7186	6.82635	3.92852	4.91335
Ama-nmiR86-3p	22	TGATATTAAGGAAAAGCATTCG	NNNNNNNNNNNNNNNNNNATAAATTATATAGAAAATTAATTTAATATATGGAATGATATGTTGTTGTATTAATTGCCTAATAACAGTGATGCATGTGTGTATTAATACGACCGAAATAAATTAAATTTATCATAAGTTGAAATCATTATACACTTTTTATGCACTCAATGCTTTTCTTATTATCACGTTAATCGTGAGTATTAACATGATATTAAGGAAAAGCATTCGAGGGCATAGAAAGATGAATAAT	AATGCTTTTCTTATTATCACGTTAATCGTGAGTATTAACATGATATTAAGGAAAAGCATTCG	172	192	149	118	71	51	57	56	110	167	107	101	6.35094	7.27158	6.26149	4.32744	2.74771	1.90753	2.32488	2.42621	4.13699	6.74557	3.85643	4.31521
Ama-nmiR87-5p	21	TCTAAGATCGACTTTTGGAGT	CACTAACTGTCGAGTTTTGATGTCTAAGATCGACTTTTGGAGTTGAAGAAGATCTACCTAAAATTCAGATTAATTTTACTTTGGATAATATTTGTTAATTAAGTTTATTGGATTTCAGTAGTGGTCGTGCTTTCTTAAATCCATCGAATTAACTAAATATTTAGAGAATGCAATCAAAAGTAAAACTATCTTGATCAGTAGGTGGGTCTTCAATTCCAAAATTCGATCTTGGACATCAAAACTAGGCGAT	TCTAAGATCGACTTTTGGAGTTGAAGAAGATCTACCTAAAATTCAGATTAATTTTACTTTGGATAATATTTGTTAATTAAGTTTATTGGATTTCAGTAGTGGTCGTGCTTTCTTAAATCCATCGAATTAACTAAATATTTAGAGAATGCAATCAAAAGTAAAACTATCTTGATCAGTAGGTGGGTCTTCAATTCCAAAATTCGATCTTGGACA	13	33	37	29	15	25	21	17	35	27	38	49	0.480013	1.2498	1.55487	1.06352	0.580501	0.935062	0.856534	0.736529	1.31632	1.0906	1.36957	2.09352
Ama-nmiR88-5p	22	TTCCAAAGGGATCGCATTGATC	CATCCATGGTGTCAGGTGGAGGATTCCAAAGGGATCGCATTGATCCGATGATAACATACATACAGATATGTATGTCTGTATGTATGTATGTACGTATTTATAATTGTTGGATCATGCGATCCCTTAGGAATCCTCCATCATATTGCACTAAATGGATCAACAAGAGCGGATTTAATTTTTCAGGTGTGTTTTCTTTTTCAAAATTGCTCTTTTCTTTCTTCAGTGATGATATAACTTGTTCATCAGGATT	TTCCAAAGGGATCGCATTGATCCGATGATAACATACATACAGATATGTATGTCTGTATGTATGTATGTACGTATTTATAATTGTTGGATCATGCGATCCCTTAGGAATC	19	34	41	39	35	19	44	53	54	64	36	39	0.701558	1.28768	1.72296	1.43025	1.3545	0.710647	1.79464	2.29624	2.03089	2.58513	1.29749	1.66627
Ama-nmiR89-5p	19	GATTGGAGGAAGTTTGATA	AACCAGTCATTTTTATATTTCTGAAAAATTGATAGAATCCTTGTGATTGGTCGGTTGTGCTCTTTGGTAGCATATGGCACCTCAGTCAGACACGGGGGCTGGTTTTTACTTGCAATAACAAGCCACCTTTTGCATGGTGCCGATAGGGAAAGCTTAAGCTACTTATCACGATTGGAGGAAGTTTGATATTTGTCTTGGCTTCTCTTCAAATTTATGGTAGCTATATGTTTCCTAAGCTGATCTCTTGGTT	GATTGGAGGAAGTTTGATATTTGTCTTGGCTTCTCTTCAAATTT	11	34	23	45	56	7	78	67	96	14	5	11	0.406165	1.28768	0.966539	1.65029	2.16721	0.261817	3.18141	2.90279	3.61046	0.565497	0.180207	0.469973
Ama-nmiR90-3p	22	GTCTTGGCTTCTCTTCAAATTT	AACCAGTCATTTTTATATTTCTGAAAAATTGATAGAATCCTTGTGATTGGTCGGTTGTGCTCTTTGGTAGCATATGGCACCTCAGTCAGACACGGGGGCTGGTTTTTACTTGCAATAACAAGCCACCTTTTGCATGGTGCCGATAGGGAAAGCTTAAGCTACTTATCACGATTGGAGGAAGTTTGATATTTGTCTTGGCTTCTCTTCAAATTTATGGTAGCTATATGTTTCCTAAGCTGATCTCTTGGTT	GATTGGAGGAAGTTTGATATTTGTCTTGGCTTCTCTTCAAATTT	16	20	10	58	27	31	12	12	14	6	6	12	0.590785	0.757457	0.420234	2.12705	1.0449	1.15948	0.489448	0.519903	0.526526	0.242356	0.216249	0.512698
Ama-nmiR91-5p	21	GTAGATAGGGAAGAAGGGTTC	TTTGGTAGATAGGGAAGAAGGGTTCTGGAATCCTGTCTATCCTATCTATTACAGGCTTGTTTGGCTAGTTTGGCTTGTTTGGCTATTTTGGCTAGTTTGGATTTTTGGTAGTTTGGCTTGAAGAGAAGGGATTACAAGAGTTTACAACCTCTACTGGGTCTTCTTCTCTCTATGCTCTCCCTATTTTTTCTCTTCTGACAATTTGGAGTGAAGAGAAGAGGGTTATGAGGGTTCTTCTCCCTATTTTTCC	GTAGATAGGGAAGAAGGGTTCTGGAATCCTGTCTATCCTATCTATTA	1	1	6	5	0	0	1	1	4	9	4	6	0.0369241	0.0378728	0.252141	0.183366	0	0	0.0407873	0.0433252	0.150436	0.363534	0.144166	0.256349
Ama-nmiR92-5p	22	GTAGATAGGGAAGAAGGGTTCT	TTTGGTAGATAGGGAAGAAGGGTTCTGGAATCCTGTCTATCCTATCTATTACAGGCTTGTTTGGCTAGTTTGGCTTGTTTGGCTATTTTGGCTAGTTTGGATTTTTGGTAGTTTGGCTTGAAGAGAAGGGATTACAAGAGTTTACAACCTCTACTGGGTCTTCTTCTCTCTATGCTCTCCCTATTTTTTCTCTTCTGACAATTTGGAGTGAAGAGAAGAGGGTTATGAGGGTTCTTCTCCCTATTTTTCC	GTAGATAGGGAAGAAGGGTTCTGGAATCCTGTCTATCCTATCTATTA	0	2	1	0	0	0	0	0	0	8	3	2	0	0.0757457	0.0420234	0	0	0	0	0	0	0.323141	0.108124	0.0854496
Ama-nmiR93-5p	21	TAAAGCTGCCAGCATGATCTC	TCCACCGTGAAATGGTATTTGCTAAAGCTGCCAGCATGATCTCAACCTTCCTCCTTGTTAGGGAAGGATCAGATCATGTGGTAGCTTCATCATATGCCGGTTGCACGAACAAACCCTAATTTTTCAAGAACCCTACTCTCAGCTTCGCCCCTGAAATTTACCCTTGGGTTAAATTCTCTTCTTGGGCAAAGGGTATTAGTATCATTCTTGTGTTATTTACTTGTATTTTTATGAATTTCATGTTTCCTTC	TAAAGCTGCCAGCATGATCTCAACCTTCCTCCTTGTTAGGGAAGGATCAGATCATGTGGTAGCTTCATC	208	335	289	331	102	98	424	548	561	367	440	273	7.68021	12.6874	12.1448	12.1388	3.94741	3.66544	17.2938	23.7422	21.0987	14.8241	15.8582	11.6639
Ama-nmiR94-5p	21	TGCCTGGCTCCCTGTATGCCA	GGCAAATTTTGGTTTGTACAATATGCCTGGCTCCCTGTATGCCATTTGCAGAGCTCATCGGAGAGATCGATGGCCCTTTGTATATGGCGTATGAGGAGCCAAGCATATGATCTTCACTTACTATATATGTGTGTTGATTAATCAGTAGCAGTGCTTTTCTGGAAGGCAGTCAAGACATGGGGCTAATGTTCACAACAATCCAGCTTATGCATACTGGTAAATTAAGCTGTACCAGGTAATTAATCTGATG	TGCCTGGCTCCCTGTATGCCATTTGCAGAGCTCATCGGAGAGATCGATGGCCCTTTGTATATGGCGTATGAGGAGCCAAGCATA	3660	10957	11476	6497	8163	2344	7351	4567	6528	5832	6807	4553	135.142	414.973	482.261	238.266	315.909	87.6714	299.828	197.866	245.512	235.57	245.334	194.526
Ama-nmiR95-3p	21	AATCTTGGTACATTTTCAAAT	TGTTGAATAAATCCAAGATAATTTGAAAATGTGCCAAGATTTATTGGACCTAATGGTTTTTGTTTTAGATTTTTGGTCCTATAAATCTTGGTACATTTTCAAATATAAATGGAAACTATTTTTTTTTTGTTTTTTATTATATAATTAGGAGTCAAAAATTATTTGTGTTTGTTGTTTATCATGTAGAATTTGTTTTTTATTTTTATTTTTGTAAAAGTTACTAATTGTGTAAATATCCTTTATTACCTAT	TTGAAAATGTGCCAAGATTTATTGGACCTAATGGTTTTTGTTTTAGATTTTTGGTCCTATAAATCTTGGTACATTTTCAAAT	123	169	139	76	61	46	46	39	74	49	58	54	4.54166	6.40051	5.84126	2.78716	2.36071	1.72051	1.87622	1.68968	2.78307	1.97924	2.0904	2.30714
Ama-nmiR96-3p	21	TTCGACGTCACTATCGGCAAC	ATATAACAATTTGAATTTCCAACATTTCCCCTGCATTTTCTTCTCTTCTTCATCCAAACATAATAGTCATAGTGCAGCATAAACACCAAGCATTACAGCGCATTCTCATAGATGGCGGCCGTAGGGGGCGGTGTCGGCGGTGGCGGCGGAGGAGCCGCAGTGGAGTGGCACCAGAGGCCACCAAACCCTAGAAACCCTATCGTATTCTTCGACGTCACTATCGGCAACATCCCGGCTGGCCGTATCAAGA	TGTCGGCGGTGGCGGCGGAGGAGCCGCAGTGGAGTGGCACCAGAGGCCACCAAACCCTAGAAACCCTATCGTATTCTTCGACGTCACTATCGGCAAC	22	34	23	25	10	7	19	26	20	28	33	12	0.81233	1.28768	0.966539	0.91683	0.387001	0.261817	0.774959	1.12646	0.75218	1.13099	1.18937	0.512698
Ama-nmiR97-3p	20	ATGGGTTAGTCTTTAGTTTT	TTTCTGGGACCGCCAGCATATGTGATGTGTTTAGATTGAAACGGAAGGTGAGCCGATCGAAATTCATGAATCTGCTGAATCTGAGAAAAGGGTCTTTTCCTTTTCTTTTAATTATTATTGCTGTTATTATTATTTTAATGTCTTTTAAGGAATCAGATTCTCGTGGAGACGGAGATTTTATTGGGCATGAAAATTATATATTTTTATATGGGTTAGTCTTTAGTTTTTTTTTTTTGTCTTTTCCTGCTTT	GACGGAGATTTTATTGGGCATGAAAATTATATATTTTTATATGGGTTAGTCTTTAGTTTT	167	162	260	81	185	78	89	88	151	85	53	103	6.16632	6.1354	10.9261	2.97053	7.15952	2.91739	3.63007	3.81262	5.67896	3.43337	1.9102	4.40066
Ama-nmiR98-5p	21	TGGAGAAGCAGGGCACATGCC	ATTGGATGGGGTTGGCTGAAGCTGGAGAAGCAGGGCACATGCCAGATTGCTCGAATCCTTTCCTGGCTATCTGGCATGTGCCTTGCTCACCAGCTTTGTCGATCTCCTGAGAAGACTGGAAAAGCTGAGAAGCTGTTGCCAGGGTAGTAAAGTCATTGAGGTAAGGTATTCCAAGATAGAACAACGTTGACTTGTATGAGAAAATAATGAACAAGAAAACAAGTCCCATTCGTGAAATCAATCTTTACAG	TGGAGAAGCAGGGCACATGCCAGATTGCTCGAATCCTTTCCTGGCTATCTGGCATGTGCCTTGCTCACCAGC	405	528	500	482	578	320	195	354	726	580	309	390	14.9543	19.9969	21.0117	17.6765	22.3687	11.9688	7.95353	15.3371	27.3041	23.4277	11.1368	16.6627
Ama-nmiR99-3p	21	TTCGGACCAGGCTTCATTCCC	CGTATATAAAAGGGCCCCATGAGAAATAATGCATGGCTTAATCATCTCACGACTGAACTGTCCCCATCCACCCCCACTACTGATCCATCCTTCAAGCTGTCTTCTCCTTCTTACCTTCTCCTCTGATGCTTCTATGGTTGGTGTTGAGGGGAATGTTGTCTGGTGCGAAATCTTTCATGCATGGATATGTAACTGGAAAGGGATGATTTCGGACCAGGCTTCATTCCCCTCAACCTGAGAAGGTTCTTTC	GAATGTTGTCTGGTGCGAAATCTTTCATGCATGGATATGTAACTGGAAAGGGATGATTTCGGACCAGGCTTCATTCCC	106	188	206	111	82	69	155	120	171	180	232	125	3.91395	7.12009	8.65683	4.07073	3.17341	2.58077	6.32203	5.19903	6.43114	7.27067	8.36161	5.3406
Ama-nmiR100-5p	21	GGGATGCTGTCTGGTTCGAGG	CAACAGTCTGATGATGTTGAGGGGGATGCTGTCTGGTTCGAGGCCGTTCTTTCATAATGAACAAGAGTTCTTGTTGAATGATCTCGGACCAGGCTTCATTCCCCTCAGCCTTTGAGAACTTTCCCAACTTCTGATCAGTCAGCCAGTGATGCACACGGTGAAGTATCAAACATTCAAGGTATGTTTTCTTGCTGATTATATATGAAAGCTATTTGTGCACAAGTATTTCAAGATTCGTTTATGGATTAAT	GGGATGCTGTCTGGTTCGAGGCCGTTCTTTCATAATGAACAAGAGTTCTTGTTGAATGATCTCGGACCAGGCTTCATTCCCC	17	37	45	44	101	30	59	39	71	54	43	37	0.62771	1.40129	1.89105	1.61362	3.90871	1.12207	2.40645	1.68968	2.67024	2.1812	1.54978	1.58082
Ama-nmiR101-3p	21	TTCGGACCAGGCTTCATTCCC	AAGGGCACATTAAGGCACCAACCCCTTTTCATACCCCACCCCCAAAACAATTCCCTTTGGTCTATATATAGAGAGAGATGAGGCGTAGGGTTGTTTGATCAGAGATGAAATTAAGAAAAATGGTATTGAGGGGAATGTTGGCTGGCTCGAGGCTGTTTCGGAGTTTAGTTTGATGGATGAAAATCAAGAGTTTCTTCTCTGGAATGCTTCGGACCAGGCTTCATTCCCCTCAAAACCTGTACACATGCAA	GAATGTTGGCTGGCTCGAGGCTGTTTCGGAGTTTAGTTTGATGGATGAAAATCAAGAGTTTCTTCTCTGGAATGCTTCGGACCAGGCTTCATTCCC	76	125	133	67	58	50	105	79	125	127	162	91	2.80623	4.7341	5.58912	2.4571	2.24461	1.87012	4.28267	3.42269	4.70113	5.12986	5.83871	3.88796
Ama-nmiR102-3p	21	GGAATGTTGTCTGGCTCGAGG	ATTTCTTCTCTGAGCTATATGCTTCGGACCAGGCTTCATTCCCCTCAAAACAGCAACAATATACCGCGGTACGTTTGGGCTTTATGTTCATGGAAATACATGCTCCTGTTTTTGTCTTCTCTCGTGGGTGTTAAGGTTGAGGGGAATGTTGTCTGGCTCGAGGTCATGGAGGTTGTACATTTCTAATCGAAATTTTCCAGGAAAAACAAAAACAAAACCCTGAATGACTCTCGGACCAGGCTTCATTCCC	TCGGACCAGGCTTCATTCCCCTCAAAACAGCAACAATATACCGCGGTACGTTTGGGCTTTATGTTCATGGAAATACATGCTCCTGTTTTTGTCTTCTCTCGTGGGTGTTAAGGTTGAGGGGAATGTTGTCTGGCTCGAGG	1163	2955	3642	1354	3576	921	2856	1526	3271	2315	2045	1792	42.9427	111.914	153.049	49.6555	138.392	34.4477	116.489	66.1143	123.019	93.5089	73.7047	76.5629
Ama-nmiR103-3p	21	TTCGGACCAGGCTTCATTCCC	AATTAATGGCACCAGCCCCTTTCTTACCAACCCTAAGACAAATACTCTTTGGTCTATATATAATAAAGAGAGACATGGGCTGTATGCAGTGTAGGGTTTCCAAGAGAGAAAAAAAAGGGGTTGAGGGGAATGTTGGCTGGTTCGAGGCTGTTTCAGAGTTAACCTCTGATGAATGAGAATCGTCAATTTCTTCTCTGAGCTATATGCTTCGGACCAGGCTTCATTCCCCTCAAAACAGCAACAATATACC	GAATGTTGGCTGGTTCGAGGCTGTTTCAGAGTTAACCTCTGATGAATGAGAATCGTCAATTTCTTCTCTGAGCTATATGCTTCGGACCAGGCTTCATTCCC	76	125	133	67	58	50	105	79	125	127	162	91	2.80623	4.7341	5.58912	2.4571	2.24461	1.87012	4.28267	3.42269	4.70113	5.12986	5.83871	3.88796
Ama-nmiR104-3p	21	CCGGCGTCACCGTTGCACCAC	GTTGAGCAGCATGGTTGTTTGTGGTGCAACGAGAGACGCCGAGAGGATTGCCCTTTCTGGAATCCAACCCGGCGTCACCGTTGCACCACTGCCAGCCATAAGTTGCCTCTT	GGTGCAACGAGAGACGCCGAGAGGATTGCCCTTTCTGGAATCCAACCCGGCGTCACCGTTGCACCAC	815	1761	1275	854	306	237	884	678	949	1070	1370	931	30.0931	66.6941	53.5799	31.3189	11.8422	8.86438	36.056	29.3745	35.6909	43.2201	49.3768	39.7768
Ama-nmiR105-3p	21	TGATTGAGCCGTGTCAATATC	AACTCTCAACCCCCACTGTATATCAACCATCCCCCTTTGTTCTTCGTGCAGAAAAATTAAGACAAACGAAAGGACCAGCTTCTATGGCGTTCATGGAGAGAAACTCTTGAGATAGCGACTGTGATGTTGGCTCGGTTCACTCAAACAATAAAACTTCAGACAATGATAGGCCTGATGGCTAATGGTTGAATAGTTTTTTTATTTGTTTGATTGAGCCGTGTCAATATCTCAGTGTCTTTTTCATATACGA	TGTTGGCTCGGTTCACTCAAACAATAAAACTTCAGACAATGATAGGCCTGATGGCTAATGGTTGAATAGTTTTTTTATTTGTTTGATTGAGCCGTGTCAATATC	33	69	74	52	20	18	37	67	46	67	59	53	1.21849	2.61323	3.10973	1.90701	0.774002	0.673244	1.50913	2.90279	1.73001	2.70631	2.12644	2.26442
Ama-nmiR106-5p	21	AAGGGTTTCTTGCAGAGTTTG	GAAATTCAAAGCGGGTTTGTCAAAGGGTTTCTTGCAGAGTTTGTTGGCATTCTGTCCACCTCCCGTTGTGGAAGGTTTTTCACCGCTAAAAATCTTGATTTTTTTTTCTTTTTTCTGTCATGGGGGAGGTGGGCATACTGCCAACTGAGCTCTGTCGGCTTCTCTTTGCAAAACCCTCGTGAAGCTTGCCTTGTTTGTTCTCCAACGCGCGTTCCTTTCGTTCCCTTTCGCCCGGAATTTTCTGCCTGCT	AAGGGTTTCTTGCAGAGTTTGTTGGCATTCTGTCCACCTCCCGTTGTGGAAGGTTTTTCACCGCTAAAAATCTTGATTTTTTTTTCTTTTTTCTGTCATGGGGGAGGTGGGCATACTGCCAACTGAGCTCTGTCGGCTTCTCTTTG	12	23	21	16	12	8	16	17	24	30	24	20	0.443089	0.871075	0.882492	0.586771	0.464401	0.29922	0.652597	0.736529	0.902616	1.21178	0.864994	0.854496
Ama-nmiR107-5p	21	TATATAGATGTGGTGCGTTGC	TACCGCATTGGTTTGTGCAGCGTATATAGATGTGGTGCGTTGCAGCTAGATCACCACCTAATCATGGTGTTAGTTGAGAGATGGCGTCGAGAGATGCACACATTTCATTTCGTGCCTGGGGAGGCCATCATTGTGCTAGAGGATGTGGCACAGATATAGCATGTACCGTTGAGGGCGACCCAGTTACTAGCATAGAGCCCTGGCTAACACGTGCACAGTGGATGTAGATTTGTATAGGAGCATTAGGTTG	TATATAGATGTGGTGCGTTGCAGCTAGATCACCACCTAATCATGGTGTTAGTTGAGAGATGGCGTCGAGAGATGCACACATTTCATTTCGTGCCTGGGGAGGCCATCATTGTGCTAGAGGATGTGGCACAGATATAGCATGTACCGTTGAGGGCGACCCAGTTACTAGCATAGAGCCCTGGCTAACACGTGCACAGTGGATGTAGA	12	14	13	10	9	13	8	3	18	10	17	12	0.443089	0.53022	0.546305	0.366732	0.348301	0.486232	0.326299	0.129976	0.676962	0.403926	0.612704	0.512698
Ama-nmiR108-5p	21	GTGTGATTCTCCTTTGGCAGG	TTGTGTGGGAAAATGAATAACAGTGTGATTCTCCTTTGGCAGGCAGGACATGCACATGCATAGTTCTTTAGTTGCCAAGGGAGAATTGCCCTGCCATTCAATCTCACAATGCCGCCATACTTCAAGGTTATGCAGGAATGATCTTTTTCATATAGTGATAGATGTTGGCCTTTTGATGTATAAGTGTTAAGAATTTTTGTTAACCTTCAATGCCGTGTTACTCAATTTATCATAAATGTAACATTTTTCT	GTGTGATTCTCCTTTGGCAGGCAGGACATGCACATGCATAGTTCTTTAGTTGCCAAGGGAGAATTGCCCTG	29	109	108	73	379	26	71	48	65	41	70	96	1.0708	4.12814	4.53853	2.67714	14.6673	0.972464	2.8959	2.07961	2.44459	1.6561	2.5229	4.10158
Ama-nmiR109-5p	22	TGAAGCTGCCAGCATGATCTGG	TGTGTTTGTTGGTTTGAGAGGCTGAAGCTGCCAGCATGATCTGGTTTGATAGCAAGTCCACGTTTTGATGTACAGTCGATCCGAATTGAGGTTTCAGAATTTGGGTCCATCATCAGGTCATCTAGCAGCTTCAATCACTGATCACCAACAACGCCATTAACAAAAGGTTTCGGCACTGAATTCATGGATCTTTCAGAAATATTCTCCGGCGTTGACCAACGGTGAGTTCTTGACTATTCTTCCTGTTTTT	TGAAGCTGCCAGCATGATCTGGTTTGATAGCAAGTCCACGTTTTGATGTACAGTCGATCCGAATTGAGGTTTCAGAATTTGGGTCCATCATCAGGTCATCTAGCAGCTTCAAT	758	1462	1144	609	904	259	395	568	494	378	729	311	27.9885	55.3701	48.0748	22.334	34.9849	9.68724	16.111	24.6087	18.5788	15.2684	26.2742	13.2874
Ama-nmiR110-5p	21	TCCAAAGGGATCGCATTGATC	TTTTTGGTGTGAAGTGGAGGACTCCAAAGGGATCGCATTGATCCGATTGCACAAACGTTCGGTTTTCTTTCTTTCTCTCTTCTTTTTCTTCTGCTGTTTTTCGGATCATGCGATCCCTTGGGAATTCTCCATTCTGCTGATTTTACCAGAGAGCGAGATTGAGTTTGAGGTCCGTGCTGTTTATCATTATCCTTTTTTTCTTTTTTCTCTTAATTTGGTGTTGTTTTTATGCCGATGATATTATGATTTT	TCCAAAGGGATCGCATTGATCCGATTGCACAAACGTTCGGTTTTCTTTCTTTCTCTCTTCTTTTTCTTCTGCTGTTTTTCGGATCATGCGATCCCTTGGGAAT	42	111	106	71	74	24	184	221	136	93	63	119	1.55081	4.20388	4.45448	2.6038	2.86381	0.897659	7.50487	9.57487	5.11482	3.75651	2.27061	5.08425
Ama-nmiR111-3p	21	CATGCCAAGGGAGAGTTGCCC	CTAACCTCTGTAAAAGCTTATATAACGACATTGTACTACCGGGACTTGGTCAAGAACTGCCCGAAGCTGAATTTGAAGTAAAAATTCAGGAAATGGGAATGGTTCTATAAGTGAACCGTTCATAGGGCTTCTCTTGCTTGGCATGCAATGGCAATTAATGCGGCGTAGAAGATTATAAAGATCAGGATCACTTGTGCTTTTTCACAGCATGCCAAGGGAGAGTTGCCCTGTGAGTGATTCAGCTTCTTGT	GCTTCTCTTGCTTGGCATGCAATGGCAATTAATGCGGCGTAGAAGATTATAAAGATCAGGATCACTTGTGCTTTTTCACAGCATGCCAAGGGAGAGTTGCCC	111	136	186	33	51	38	22	59	82	73	46	79	4.09857	5.15071	7.81636	1.21022	1.9737	1.42129	0.897321	2.55619	3.08394	2.94866	1.65791	3.37526
Ama-nmiR112-3p	21	AGCTGCCGACTCATTCATTCG	TTTTTTTTGGCCATTTGGCATTGGAATCTATGTAGCTGTAGTTGAAACTTTACTAAATGGCTGAGCACACAGCCATCAATTCGGTTTTTTTCAATTTGCAAGTTAGTTGACCTATTGATTCGGTAGTAACTGACAATGTGTTGAACTGAGAAATGGTGTAAGAGAGCTTCCTTCAGTCCACTAATGGATGAGATTTGGGGCTGAATTAGCTGCCGACTCATTCATTCGACCACTCAGTAGAATACAAGAT	AATGGATGAGATTTGGGGCTGAATTAGCTGCCGACTCATTCATTCG	283	475	508	179	277	86	280	216	258	474	332	260	10.4495	17.9896	21.3479	6.5645	10.7199	3.21661	11.4204	9.35825	9.70312	19.1461	11.9658	11.1085
Ama-nmiR113-3p	20	GATCATGTGGCTGCTTCACC	CTATTTATATCCCACATTCCACTCTCCTTCTCTACGCAAAAAGCCTTTGCAGAGGAGGAAGAAAAAGTGTTTATTTTCCTTCCATATCCCAAGTGGTTTCTGAGAATTGAACTATGTTCATATTGTGTTTACCGTTGTCCGCCGTGCAATAGTATCTGCTGAAGCTGCCAGCATGATCTAAACCTTCCTCTTGGTTAGGGAAAGACCAGATCATGTGGCTGCTTCACCTGATGCCGGTTGCGCGAAGAAA	TGAAGCTGCCAGCATGATCTAAACCTTCCTCTTGGTTAGGGAAAGACCAGATCATGTGGCTGCTTCACC	33	123	177	124	134	81	415	162	362	259	249	155	1.21849	4.65836	7.43815	4.54748	5.18581	3.0296	16.9267	7.01869	13.6145	10.4617	8.97432	6.62235
Ama-nmiR114-5p	22	TTATACAGAGAAACAGCGGTTG	GCGGTGGAACCTCTTCATTCTGTTATACAGAGAAACAGCGGTTGAGTAAGGGTGACCTCTACTTGCTCTGTTTATGCTCAATCTCCACTGCTTTTCTCTGTATGACGAAATGGATATGATCCGTCTGTATGTTAATTAGAATTGACTGATCTGTTTTTCGTGAATCTTATAACCATGTTTTATCTTTATCCATACGCATCTTATGTCTTGTTTAATGGCCCTTTCGTGCTGACCTGGAGGTAGTCTGGAT	TTATACAGAGAAACAGCGGTTGAGTAAGGGTGACCTCTACTTGCTCTGTTTATGCTCAATCTCCACTGCTTTTCTCTGTATGACG	7148	6764	3672	3262	2915	2463	1665	1653	4138	4608	3383	3023	263.933	256.172	154.31	119.628	112.811	92.1223	67.9109	71.6166	155.626	186.129	121.928	129.157
Ama-nmiR115-5p	21	TCCAAAGGGATCGCATTGATC	TTTACAGCCACTAAAGGAGGCGTCCAAAGGGATCGCATTGATCCCAGCTCTATTCCGCAGCTTAATTATTCAAATTTGTATATTTTTATTATTTTCCTGTTCTTTGCATCTAGTATATTCATTTTGGATCATGCTATCCCTTTGGATTCATCCTCTGGTAGCTTCTAACATGAAGATCTGATGAAGGGCATCATCAGATCATGCACAAAGCCAAGGTCATCTGCAATACATCAGCTTCGAGAACTGGAAG	TCCAAAGGGATCGCATTGATCCCAGCTCTATTCCGCAGCTTAATTATTCAAATTTGTATATTTTTATTATTTTCCTGTTCTTTGCATCTAGTATATTCATTTTGGATCATGCTATCCCTTTGGATT	41	111	103	71	72	22	178	220	129	92	62	119	1.51389	4.20388	4.32841	2.6038	2.78641	0.822854	7.26014	9.53155	4.85156	3.71612	2.23457	5.08425
Ama-nmiR116-3p	21	TTTTCTGACTCATGTTTGTAG	GACTAAACTTCGTTGTTGGTTTTGTCTGCAGATTTGTCTCACAAACATGGCGGAGGAAAACATGGGAATAGCGAATGATGTTACTGAAGTAAGTAATTTGCTTGTGAAGGGCCATCGTTTTGTTGTTGGGCCAATAACTTATTCTTCTTTCTATCTTTCTTTATATTTTTAATAATCATCGTGTTATTGTTTAATTTTGGCCTAAAATTTTCTGACTCATGTTTGTAGTTGATTGGTAAAACTCCGTTGG	ACAAACATGGCGGAGGAAAACATGGGAATAGCGAATGATGTTACTGAAGTAAGTAATTTGCTTGTGAAGGGCCATCGTTTTGTTGTTGGGCCAATAACTTATTCTTCTTTCTATCTTTCTTTATATTTTTAATAATCATCGTGTTATTGTTTAATTTTGGCCTAAAATTTTCTGACTCATGTTTGTAG	119	190	141	255	217	176	162	114	146	270	240	202	4.39397	7.19584	5.9253	9.35167	8.39792	6.58283	6.60754	4.93908	5.49091	10.906	8.64994	8.63041
Ama-nmiR117-5p	21	TAAAGCTGCCAGCATGATCTA	TTCACGGTGCAATAGTATCTGCTAAAGCTGCCAGCATGATCTAAACCTTCTTCGTTTGTTGAGGAAAGATTGGATCATGTGGTAGCTTCAACTGATATCATTTGCACGAAAAGAAACCCTAATTCCTTTCCTCGATGAACCACCCTGCCTCAATCAGCTTTCTCCACAGGGATTTCCCTAATGGGTTTGTCTGATCTGTATGTGAACCCCCCCCTTGGCACAATTCATGTATGTTTTCCTTTTCTCGTGT	TAAAGCTGCCAGCATGATCTAAACCTTCTTCGTTTGTTGAGGAAAGATTGGATCATGTGGTAGCTTCAAC	816	1040	837	750	374	253	911	1444	1750	889	908	643	30.1301	39.3877	35.1736	27.5049	14.4738	9.46282	37.1572	62.5616	65.8158	35.909	32.7256	27.4721
Ama-nmiR118-5p	21	TAAAGCTGCCAGCATGATCTA	TTCACAGTGCAGTAGTATCTGTTAAAGCTGCCAGCATGATCTAAACCTTCCCCCTTTGTTGAGGAAAGATTGGATCATGTGGTAGCTTCTACTGATGTCATTTGCACTAAAAGAAACCCAGATTTCTTTTCTTCATGAACCACCATGCTTTAATCGGCTTTGTCCACTGGGATATTCTAATTTCTTTTGTCTGATATGTAATGTGAATTCCTTCTTGGTATGATTCGTATGTTTTTTTTTCCTTTCTTGA	TAAAGCTGCCAGCATGATCTAAACCTTCCCCCTTTGTTGAGGAAAGATTGGATCATGTGGTAGCTTCTAC	816	1040	839	750	374	253	911	1444	1752	889	909	643	30.1301	39.3877	35.2577	27.5049	14.4738	9.46282	37.1572	62.5616	65.891	35.909	32.7617	27.4721
Ama-nmiR119-3p	20	TTGGACTGAAGGGAGCTCCC	TAGGTAAAACAACATTGGAAGAGAGCTCTCTTTGGTCCATTCATGGGGGGTAATAGGATTCAATTTGCTGCCAAAGCATTCATCCAAATGCTGAGTACGTAGTTCGTGATTTTGCTCAGTAACTGAGTGAATGATGTGGGAGTCAATTTGGATCTTAAGCTTCCTGTTCTTGGACTGAAGGGAGCTCCCTTTCCTTGTTCTCTCTTATATATCCACTAGTTTCTTCTTAATATCATTATTCCCTGTTAAC	GAGCTCTCTTTGGTCCATTCATGGGGGGTAATAGGATTCAATTTGCTGCCAAAGCATTCATCCAAATGCTGAGTACGTAGTTCGTGATTTTGCTCAGTAACTGAGTGAATGATGTGGGAGTCAATTTGGATCTTAAGCTTCCTGTTCTTGGACTGAAGGGAGCTCCC	2989	8544	7033	3762	4894	1335	4246	4118	3773	3875	2937	3032	110.366	323.585	295.551	137.965	189.398	49.9323	173.183	178.413	141.899	156.521	105.854	129.542
Ama-nmiR120-5p	22	TGGATGAAAGCCTATCTGCTGC	AAATTGTCCGACTATGTGCATTTGGATGAAAGCCTATCTGCTGCAGATTTCGGCAATTGATTATTTTCATCAAATTTCCTTTGGCATTTTCGTTATAGGAAGGTATGGAGGTTGCTTTCATTTGTTAAAAAATTAAAAGAAAGTAAGAATGCTGAAAAACATTATATATCACTCGATTCGGCTGTCTTACAAATCTGCAGCAGATAGGCTTCATCTGGATGAAAGCGCAATTAAAGCACCTTCAATAGTT	TGGATGAAAGCCTATCTGCTGCAGATTTCGGCAATTGATTATTTTCATCAAATTTCCTTTGGCATTTTCGTTATAGGAAGGTATGGAGGTTGCTTTCATTTGTTAAAAAATTAAAAGAAAGTAAGAATGCTGAAAAACATTATATATCACTCGATTCGGCTGTCTTACAAATCTGCAGCAGATAGGCTTCATCTGGA	28	45	28	31	30	19	40	59	59	33	26	15	1.03387	1.70428	1.17666	1.13687	1.161	0.710647	1.63149	2.55619	2.21893	1.33296	0.937077	0.640872
Ama-nmiR121-3p	22	TTTCCAACTCCACCCATTCCTA	CTGATTACGGCCGGAATCGGTTGGGATTGGTGGGTTGGAAATCAATTCAGCCGTCGGTTCTTGCCTGATTTCCAACTCCACCCATTCCTATGGGTTTCGGGATTTCCCCCTCT	GGGATTGGTGGGTTGGAAATCAATTCAGCCGTCGGTTCTTGCCTGATTTCCAACTCCACCCATTCCTA	13926	14553	12862	13080	37735	6783	14459	10683	15550	8466	6722	6687	514.205	551.163	540.505	479.686	1460.35	253.701	589.744	462.843	584.82	341.964	242.271	285.701
Ama-nmiR122-3p	21	TGAGCCGTGCCAATATCACGT	CCAGTTGGGTCAAAAATTTTGTTTGCCTTTTATTTAGTGCTTTTTGTTATGGAAGAGTATGAGATTCAGAACGTACATAAGGCGGACATGCGGTAGAGCCTCCGATAGAGTGATAGAGGCCCATGGGTCAGTACTTTAACACATGAGATATTGGTGCGGTTCAATTAAAAAGCTGCACCCCATATGTGTAGGAGACGGTTATTTGATTGAGCCGTGCCAATATCACGTGTGCATTCTACTGCGACTGCTC	GAGATATTGGTGCGGTTCAATTAAAAAGCTGCACCCCATATGTGTAGGAGACGGTTATTTGATTGAGCCGTGCCAATATCACGT	32	41	33	60	27	17	13	25	30	31	47	33	1.18157	1.55279	1.38677	2.20039	1.0449	0.635842	0.530235	1.08313	1.12827	1.25217	1.69395	1.40992
Ama-nmiR123-3p	21	CAGGTCGTTCTTGGCTATGCT	ATCAAGAATGTGCCCCTTAATTTGGCTATAAATACAAAGCCAAGGGAAACTCTAATCTCAAATCCCCAACATAGAATTGGGAAGAAATTGCCTTGCATGAAGATGAAGAGGCTTTGGCTAGTAGCCAAGAATGACTTGCCTATAATATTCCTCCAACGCTAGATGGTAGATCAATTGCACAGATAAACCCTATTGTTGGACAGTCTGCAGGTCGTTCTTGGCTATGCTGACAAACTCTTGTCTCTCATGT	CTAGTAGCCAAGAATGACTTGCCTATAATATTCCTCCAACGCTAGATGGTAGATCAATTGCACAGATAAACCCTATTGTTGGACAGTCTGCAGGTCGTTCTTGGCTATGCT	12	20	32	27	42	19	31	17	30	18	19	17	0.443089	0.757457	1.34475	0.990176	1.6254	0.710647	1.26441	0.736529	1.12827	0.727067	0.684787	0.726322
Ama-nmiR124-3p	21	CCGGCGTCATCGTTGCACCAC	GTTCTGCAACATGGTTATTTGTGGTGCAACGGAAGACGCCGAGGTGGTTGCTATATTTGGAGTCCTACCCGGCGTCATCGTTGCACCACTGACAGCCATAAGTTGCCTCTT	GGTGCAACGGAAGACGCCGAGGTGGTTGCTATATTTGGAGTCCTACCCGGCGTCATCGTTGCACCAC	3193	6257	5774	2307	1571	1108	5753	5120	6562	5391	7259	4751	117.899	236.97	242.643	84.6051	60.7979	41.4419	234.649	221.825	246.79	217.757	261.625	202.986
Ama-nmiR125-5p	21	TCGCTTGGTGCAGGTCGGGAA	ATCGCTTGGTGTCAAGATTTGAATTTGTTGCGACGGCCTCTAATTCGCTTGGTGCAGGTCGGGAATTTTCTTCGCCGATTTTGTACGTTGAAATTGAATGTGAGCCTCGAATGGGGCGCAGTACGGATACGTATGAGTATGCGTAGTAAATCTGGTGGACAAGTTGATGCCTTTGTTTCTTTCTTATTTTTTGGCGAAAATCGAGTTCCCGCCTTGCATCAAGTGAATTGGAGACCGCGGTAAACGGAAA	TCGCTTGGTGCAGGTCGGGAATTTTCTTCGCCGATTTTGTACGTTGAAATTGAATGTGAGCCTCGAATGGGGCGCAGTACGGATACGTATGAGTATGCGTAGTAAATCTGGTGGACAAGTTGATGCCTTTGTTTCTTTCTTATTTTTTGGCGAAAATCGAGTTCCCGCCTTGCATCAAGTGAAT	34747	73568	68370	34926	10804	7229	46391	26591	33918	58361	65181	41584	1283	2786.23	2873.14	1280.85	418.116	270.382	1892.16	1152.06	1275.62	2357.35	2349.22	1776.67
Ama-nmiR126-5p	21	TTGACAGAAGATAGAGAGCAC	GTGAGGTAGTAATGGTGATAAGTTGACAGAAGATAGAGAGCACAGATGATGAGAATACAAATATGTAGTCAATTACCGTCCGTGTATCTCAATCTTTGTGCTCTCTATTCTTCTGTCATCTCTACCTTATCTCTCTTCCCCCTATTTGATTTCCTTTATCATAGCTGCAGAACTTGCTGCCGTCATATATAGCCTCAATTAATCACACACGTGTGGTTTCTCTTGATTTCCTTTGAGGGTTTTTTGTGTA	TTGACAGAAGATAGAGAGCACAGATGATGAGAATACAAATATGTAGTCAATTACCGTCCGTGTATCTCAATCTTTGTGCTCTCTATTCTTCTGTCATCT	12618	14957	8187	5645	3868	714	4658	4859	9160	9846	4796	7128	465.908	566.464	344.046	207.02	149.692	26.7054	189.987	210.517	344.498	397.706	172.855	304.542
Ama-nmiR127-5p	21	GCTCTCTATTCTTCTGTCATC	GTCCGTGTATCTCAATCTTTGTGCTCTCTATTCTTCTGTCATCTCTACCTTATCTCTCTTCCCCCTATTTGATTTCCTTTATCATAGCTGCAGAACTTGCTGCCGTCATATATAGCCTCAATTAATCACACACGTGTGGTTTCTCTTGATTTCCTTTGAGGGTTTTTTGTGTATGCGTATGTACGCATGTCAAGAGGTGAAGGCGATCGAAGGGGGGAGTGTCGTGGACAGCAGATAGAGAGCACAGACG	GCTCTCTATTCTTCTGTCATCTCTACCTTATCTCTCTTCCCCCTATTTGATTTCCTTTATCATAGCTGCAGAACTTGCTGCCGTCATATATAGCCTCAATTAATCACACACGTGTGGTTTCTCTTGATTTCCTTTGAGGGTTTTTTGTGTATGCGTATGTACGCATGTCAAGAGGTGAAGGCGATCGAAGGGGGGAGTGTCGTGGACAGCAGATAGAGAGCAC	92	196	183	64	83	69	87	91	123	116	94	69	3.39702	7.42308	7.69029	2.34709	3.21211	2.58077	3.5485	3.9426	4.62591	4.68554	3.38789	2.94801
Ama-nmiR128-5p	22	TGGATGAAAGCCTATCTGCTGC	AAATTGTCCGACTACATGCATTTGGATGAAAGCCTATCTGCTGCAGATTTCGGCAATCGATTATTGTCATCAAATTTCCTTTGCCATTTTCGTTATAGCAAGGTATGGAGGTTGCTGTCATTTGTTAAAAAATGAAAGAAAGAAAGAATGCTGAAAAACATTATATATCACTCAATTCGGCTGTCTGACAAATCTGCAGCATATAGGCTTCATCTGGATGCAAGCCCAATTAAAGAATCTTCAATAATTT	TGGATGAAAGCCTATCTGCTGCAGATTTCGGCAATCGATTATTGTCATCAAATTTCCTTTGCCATTTTCGTTATAGCAAGGTATGGAGGTTGCTGTCATTTGTTAAAAAATGAAAGAAAGAAAGAATGCTGAAAAACATTATATATCACTCAATTCGGCTGTCTGACAAATCTGCAGCATATAGGCTTCATCTGGA	28	45	28	31	30	19	40	59	59	33	26	15	1.03387	1.70428	1.17666	1.13687	1.161	0.710647	1.63149	2.55619	2.21893	1.33296	0.937077	0.640872
Ama-nmiR129-3p	21	TGCCAAAGGAGAATTGCCCTG	TTGTGTGGGAAGATGAATAACAGTGTGATTCTCCTTTGGCAGGCAGGACATGCACATGCATACATCTTTCTTTTTGCCAAAGGAGAATTGCCCTGCAATTCAATCCCACAATGTCATCAAGTTATGCATGGATATTAATCGTCTTCCTTTCATATTTTATTTGAGCTTTTGCACGTCCCTGGAACCACGCGTGGTGTTTATGCTTTTAAAGTTTTCTTATTAGCTTTTATTGCCTTGTTGCTCAGTTGGC	GTGTGATTCTCCTTTGGCAGGCAGGACATGCACATGCATACATCTTTCTTTTTGCCAAAGGAGAATTGCCCTG	112	142	126	69	79	63	56	85	112	153	177	145	4.1355	5.37794	5.29495	2.53045	3.05731	2.35636	2.28409	3.68264	4.21221	6.18007	6.37933	6.1951
Ama-nmiR130-5p	21	CAGCCAAGGATGACTTGCCGG	TGGATAAGCAGCGAGCGGATTGCAGCCAAGGATGACTTGCCGGTGATGCTACAAACGATATCTTAGTACCAAAACAATGCTTTCCGGCAAGTTGTCTTTGGCTACATTTTGCTCTCTTCTTTTCATGTGAGTCTTAGGGATCGATCCGACTTTGGGTTTGTCAAGAAGAAGATAAGATTGATTGGAAAAAAAAGTGTAAGTTCGCAGTTAGGGCCTGCCTGTTCTTTGTTGCGTCAACTTTTTTCGCAAG	CAGCCAAGGATGACTTGCCGGTGATGCTACAAACGATATCTTAGTACCAAAACAATGCTTTCCGGCAAGTTGTCTTTGGCTACA	134	237	206	197	137	72	107	132	139	178	128	158	4.94783	8.97586	8.65683	7.22462	5.30191	2.69298	4.36424	5.71893	5.22765	7.18989	4.6133	6.75052
Ama-nmiR131-3p	20	TTGGACTGAAGGGAGCTCCC	TCAATATCAGTTAGAGGTAATTAAAAAGAAGTCTTGCTAGGGTTGTGGAGAAAGGAGCTTCCTCCAGTCCAGTCCGAGGCAGTTTGAGAGCTGAAAACTCAGCTGCCGACTCGTTGGTTCATGAACTCATCGAATTCTTCAAGTTTTGGACGATGGGTTTTTGATCCAAGGATGCGGGAGCTGTGTTCAGTTTTTTCTGTCGCGTCCTTGGACTGAAGGGAGCTCCCTGTGGTTATCCACCATCCCTTAA	GAGCTTCCTCCAGTCCAGTCCGAGGCAGTTTGAGAGCTGAAAACTCAGCTGCCGACTCGTTGGTTCATGAACTCATCGAATTCTTCAAGTTTTGGACGATGGGTTTTTGATCCAAGGATGCGGGAGCTGTGTTCAGTTTTTTCTGTCGCGTCCTTGGACTGAAGGGAGCTCCC	2927	8383	6852	3691	4762	1299	4055	3996	3642	3762	2780	2941	108.077	317.488	287.945	135.361	184.29	48.5858	165.393	173.128	136.972	151.957	100.195	125.654
Ama-nmiR132-3p	21	TTCTACTGTTGTCATGACGGC	TGATAGGGTTGTGACGGAGAAAATGACGGCCTAATTTTTTGGCCATTCTTGTTCGATCATCATGACAGTGAGAGCAGCGGCTTTAGAAACTTCTAGTCCTGCCGTTATAGTATGCTGTTACAACGACGAGTGATGACAGTGCACTGCCAGGCCGTTGTGGCTGCTGTCGTGATGATGGCGGCTCCAAAAAGTTCTAGAGCTGCTGTTTTCTACTGTTGTCATGACGGCTAGAAAGTCTGCTATCGTCTTG	CGATCATCATGACAGTGAGAGCAGCGGCTTTAGAAACTTCTAGTCCTGCCGTTATAGTATGCTGTTACAACGACGAGTGATGACAGTGCACTGCCAGGCCGTTGTGGCTGCTGTCGTGATGATGGCGGCTCCAAAAAGTTCTAGAGCTGCTGTTTTCTACTGTTGTCATGACGGC	19	35	29	20	14	17	21	33	23	27	35	18	0.701558	1.32555	1.21868	0.733464	0.541801	0.635842	0.856534	1.42973	0.865007	1.0906	1.26145	0.769047
Ama-nmiR133-5p	21	CAGCCAAGGATGACTTGCCGG	TGAATGCAATGCATGAGAAGTGCAGCCAAGGATGACTTGCCGGAGATCATTTTGTTATCTATACTAGATCTCAAAAACAAAACCCAATTACATGGATGCATGAATTCTATGATTCAGAATCAAGATTTGTTTGGATTTTTCACTTCTATATCTTCTAAATTCGGCCAGTTGTCCTTGGCTACATTTCCCTCTTGTATTTACATGTTAGATCTACGATGATATGCGTGATTGGGAATGTTAGAGTTCGTTA	CAGCCAAGGATGACTTGCCGGAGATCATTTTGTTATCTATACTAGATCTCAAAAACAAAACCCAATTACATGGATGCATGAATTCTATGATTCAGAATCAAGATTTGTTTGGATTTTTCACTTCTATATCTTCTAAATTCGGCCAGTTGTCCTTGGCTACA	124	218	183	186	130	68	97	128	131	169	123	150	4.57859	8.25628	7.69029	6.82122	5.03101	2.54337	3.95637	5.54563	4.92678	6.82635	4.4331	6.40872
Ama-nmiR134-3p	21	TGTGTTCTCAGGTCACCCCTT	ATGACAACAGAAGTAAATGTAGACTAACATCATGATGTCAATAGAATGACGACATACTTACACCGGTCATAGTATTTGTCGACTACCATAAAATGGGAGTATGAAGGCCCCGTGACTGAATCACGCAGAGAGGAGTGAGGACATTTCCCAGAGGAGTGAAACTGGGAGCACAGATGGATTGAGGGGAAATTGGCTCATCAATGCACTTGTGTTCTCAGGTCACCCCTTTGGGATTCACTTGTTCGCACCT	GGAGTGAAACTGGGAGCACAGATGGATTGAGGGGAAATTGGCTCATCAATGCACTTGTGTTCTCAGGTCACCCCTT	27	46	47	80	44	16	20	40	29	26	43	24	0.99695	1.74215	1.9751	2.93386	1.7028	0.598439	0.815746	1.73301	1.09066	1.05021	1.54978	1.0254
Ama-nmiR135-5p	22	TAACTTAACCTCAGGGCAGGTA	AAAGACTAACGCGACAATAGAACATCGTAACTTAACCTCAGGGCAGGTAAATGCCATTTTCATCATCCGACATTTGCCAAATTTGGCTGTCTTTTTTCCTGCCTAAGGTTAAGTTACGAGGGTTTATTGCCGCAGGTGAGGCAATGTTTTGCCTAGTGTTGCTTATACTCCAAAGACTGTGAAATGGAGGTAGATAGATCACTTGCCTCTCGCTGGTCATTTGATCTTCAAAGAATTAATTGGTGTGGAG	TAACTTAACCTCAGGGCAGGTAAATGCCATTTTCATCATCCGACATTTGCCAAATTTGGCTGTCTTTTTTCCTGCCTAAGGTTAAGTTACG	356	613	435	418	377	97	222	277	221	306	471	273	13.145	23.216	18.2802	15.3294	14.5899	3.62804	9.05478	12.0011	8.31159	12.3601	16.9755	11.6639
Ama-nmiR136-3p	22	TTTCCAATGCCGCCCATCCCAA	GATGGTTACGCCCGAGATCTGCTGGGATTGGTGGATTGGAAATCATCTCTTGAATTTTTCATGAATTTTGGTTTCCAATGCCGCCCATCCCAATGGGTTTCGGGAATTCTTCCCCTTTTCGTCTCTTCTTAAAGCAT	GGGATTGGTGGATTGGAAATCATCTCTTGAATTTTTCATGAATTTTGGTTTCCAATGCCGCCCATCCCAA	7312	9979	9047	7215	4058	2859	2409	2590	3210	3827	4883	2676	269.989	377.933	380.186	264.597	157.045	106.934	98.2566	112.212	120.725	154.583	175.99	114.332
Ama-nmiR137-3p	21	TGAGCCGTGCCAATATCACGT	TAAGATCACTGTTCAATATATTGTTTCCTTTTTCAGTCTTTTTCTCCACTTGAATAAGGATTATTAGGGAATTCAGGTTTGATGTCTCTGCAAGCCAAGCATCGGAATGGCAGAGTGATAGGGGCATGTAGATATTAAACACACGGGATATTGGTGCGGTTCAATTAGAAAGCCGTGCTCCACAGGCAGAGAGCTCGGTTATTTGATTGAGCCGTGCCAATATCACGTACGCTGCTGCTGCTGATGCTCT	GGGATATTGGTGCGGTTCAATTAGAAAGCCGTGCTCCACAGGCAGAGAGCTCGGTTATTTGATTGAGCCGTGCCAATATCACGT	32	40	33	61	27	17	13	25	30	31	47	33	1.18157	1.51491	1.38677	2.23707	1.0449	0.635842	0.530235	1.08313	1.12827	1.25217	1.69395	1.40992
Ama-nmiR138-5p	21	TGCCTGGCTCCCTGTATGCCA	AGGAGAGATGGGAATGAGGGACATGCCTGGCTCCCTGTATGCCACTCGGCGACGCCAGTCCGGCGGATGGGTTGGCTGAGTCGGGTGGCGTATGAGGAGCCAAGCATGTCGTGAAACTGTCGCCCCTGTC	TGCCTGGCTCCCTGTATGCCACTCGGCGACGCCAGTCCGGCGGATGGGTTGGCTGAGTCGGGTGGCGTATGAGGAGCCAAGCATG	3761	11118	11620	6674	8328	2427	7452	4666	6637	5947	6936	4635	138.872	421.07	488.312	244.757	322.294	90.7758	303.947	202.155	249.611	240.215	249.983	198.03
Ama-nmiR139-3p	21	TTGCTTGCGTTTTCATGAAAA	GTAGGAATAATGCTCTAATTCTATAGAAAACCAATTAAGAAATTCATTCTTGGTGTCCTGAAAGTGAAGCTTAGCTTTAAAGTTGTTTCGGTGGTTCCTTGTCTAGTATCCCCAAATCGGACTCTCATATATATTTTCATGAAAAAGCAAGCAAGAAAATGGATATATATATATATATTCAGATGTGTGATATTCTGTCCATTTTCTTGCTTGCGTTTTCATGAAAATCATTTAATGGATAATTGTTATG	TTCATGAAAAAGCAAGCAAGAAAATGGATATATATATATATATTCAGATGTGTGATATTCTGTCCATTTTCTTGCTTGCGTTTTCATGAAAA	339	358	196	450	226	182	128	104	366	282	238	135	12.5173	13.5585	8.23659	16.5029	8.74622	6.80725	5.22078	4.50582	13.7649	11.3907	8.57786	5.76785
Ama-nmiR140-5p	21	TCCACAGCTTTCTTGAACTTC	TATGAGGATTCCTGTCATGCTTTTCCACAGCTTTCTTGAACTTCTTTTGTGATATTTCAAGAATTGTGCATTCAGAAGTTCAAGAAAGCTGTGGGAAGACATGGCAAAGTCTGGATTTAATCTTGTGGGTTTTTCGGTTTCAACCCTGGAATTTCTTTTCCTTCAGGAATTGATGATGCAAATTTATCAGTGGAATTGAAGAACAGAATCCATGTAATCTCTCTGATGCCCTACCATGAATAATTTCAGG	TCCACAGCTTTCTTGAACTTCTTTTGTGATATTTCAAGAATTGTGCATTCAGAAGTTCAAGAAAGCTGTGGGAA	13	0	0	1	0	1	17	0	16	17	15	11	0.480013	0	0	0.0366732	0	0.0374025	0.693384	0	0.601744	0.686674	0.540621	0.469973
Ama-nmiR141-5p	21	TAAAGCTGCCAGCATGATCTA	TTCTGCGTGCAATTGTATCTGTTAAAGCTGCCAGCATGATCTAAGCCCTCTTAATTCCTCCTTCTTTTAGGAAAGAATAGATCATGTGGTAGCTTCATCTGATACCTTTTGCACGAAAGAAACCCTGAGATTTTTTCTTTTCTTTTTTTTTCTTTTTTTCTTTCCATTTTTCATGAACCCTACTGTCGATCAGCTTCTCTCAGGGGGCATTTCCTATTTGGGTGAGGAATGTGAATCCATTCTTGGTATC	TAAAGCTGCCAGCATGATCTAAGCCCTCTTAATTCCTCCTTCTTTTAGGAAAGAATAGATCATGTGGTAGCTTCATC	812	1035	840	744	372	255	908	1440	1745	880	907	643	29.9824	39.1984	35.2997	27.2849	14.3964	9.53763	37.0349	62.3883	65.6277	35.5455	32.6896	27.4721
Ama-nmiR142-5p	21	CGGGATTATGCCCTGAGGCAG	CTTTACATTCTATTAAAACTGTCGGGATTATGCCCTGAGGCAGTGCACACTGCACAATCAGTTTGTGTGCGGATTCAGGCGAACGTAGTCGGTTGTGGAATGACTACTAGTTGCACGGTGCCCCTTGTCCCTATCATCGAAAGGAACCCTATGACATAACGGATGTCACCGATCAAAGTAATGAATAAAATTTTCCATATGTGAGATATAGACAATGGATGTCACCGATCAAACTAATGAGTAAATTTTC	CGGGATTATGCCCTGAGGCAGTGCACACTGCACAATCAGTTTGTGTGCGGATTCAGGCGAACGTAGTCGGTTG	57	78	116	54	78	35	81	72	141	119	126	105	2.10467	2.95408	4.87472	1.98035	3.01861	1.30909	3.30377	3.11942	5.30287	4.80672	4.54122	4.48611
Ama-nmiR143-5p	21	GGGATGTTGGCTGGCCCGACG	GAAGATGATGAAGAGTTTGTGGGGGATGTTGGCTGGCCCGACGGAATCACATAGATTTTTAATTCTTCTTGTTAGTTGAAATATGTGAAGGCATCGGACCAGGCTTCATTCCTCTCAAACCACTTCCATCTATCCTTTTGTATTTGTGGCTCTTTTCTTGTGTTGATTGTGTTGTTTTTGTTTCGTCCTCTTTTGGGGTTGTTTCAGTGGCCTATCAAGTGTTTCCGTTAAAAGGGTTTTTGATTCTTGG	GGGATGTTGGCTGGCCCGACGGAATCACATAGATTTTTAATTCTTCTTGTTAGTTGAAATATGTGAAGGCATCGGACCAGGCTTCATTCCTC	5122	9573	10280	2422	2106	1280	7664	6499	10002	6141	6105	5416	189.125	362.557	432.001	88.8225	81.5024	47.8752	312.594	281.571	376.165	248.051	220.033	231.398
Ama-nmiR144-3p	21	TTTGGATTGAAGGGAGCTCTA	TTCTACATTTATCTAGTTATTTGGTTTTGGTGAGCTACACTGGGGTTTGGGAGTGGAGCTCCTTGAAGTCCAATTGAGGATCTTGCTGGGTAAATGAAGCTGCCGATTTATGGATCCCTCAGCCCTATCCATGTGCAGATGACAAGTGGACGGGTTTGTGGCTTGCATACGTCAGGAGCTTCCATTGCCCCGTGTTGGAGCCTTATTTGGATTGAAGGGAGCTCTACGCTTATGCCTTCTATTGTTTCTT	GAGCTCCTTGAAGTCCAATTGAGGATCTTGCTGGGTAAATGAAGCTGCCGATTTATGGATCCCTCAGCCCTATCCATGTGCAGATGACAAGTGGACGGGTTTGTGGCTTGCATACGTCAGGAGCTTCCATTGCCCCGTGTTGGAGCCTTATTTGGATTGAAGGGAGCTCTA	62019	85021	84356	41155	34142	24731	35239	38764	62061	58080	51733	48000	2290	3219.99	3544.93	1509.29	1321.3	925	1437.3	1679.46	2334.05	2346	1864.53	2050.79
Ama-nmiR145-5p	21	TCGCTTGGTGCAGGTCGGGAA	TGTATTTTGTTGCGGTGGCCTCTAATTCGCTTGGTGCAGGTCGGGAACTTTCTTCGCTGAAGGCGTCAATTTTGCATTGAATTGATTAAGTATGCTCCATCTTACATATTTCGGATATGTATGAGTATACGTACTGGCGTATAGTTTGATGCCGCGATTTTTGGGGCGAAAATCAGGTTCCCGCCTTGCATCAACTGAATCGGAGACCGCGGTGAATTCGAGCTTTGGATTCAGATGGATCTACTGTTGG	TCGCTTGGTGCAGGTCGGGAACTTTCTTCGCTGAAGGCGTCAATTTTGCATTGAATTGATTAAGTATGCTCCATCTTACATATTTCGGATATGTATGAGTATACGTACTGGCGTATAGTTTGATGCCGCGATTTTTGGGGCGAAAATCAGGTTCCCGCCTTGCATCAACTGAAT	34852	73726	68550	35039	10807	7277	46313	26550	33855	58268	65223	41506	1286.88	2792.21	2880.71	1284.99	418.232	272.178	1888.98	1150.28	1273.25	2353.6	2350.73	1773.34
Ama-nmiR146-3p	21	AGAATCTTGATGATGCTGCAG	TTTTTTTTCACTTTTTTTCCAGCTTTTTACCTTTAGTTTAATGGAGATCTGTAGACCTACAGTCAGTCTTTGCTGGTGGAGCATCATCAAGATTCACATAGCTCTTCTAGGGCTGTATGGGCGAGGTTACAGGGCGCCCTAGATCTGAAAAATCCCATTTCAATGTTATTTATTCACACTCTATTGAGTCTGAGAAATTTTGGTATGAGAATCTTGATGATGCTGCAGCGGCAAGGAATGGCTAGTTTTT	GGAGCATCATCAAGATTCACATAGCTCTTCTAGGGCTGTATGGGCGAGGTTACAGGGCGCCCTAGATCTGAAAAATCCCATTTCAATGTTATTTATTCACACTCTATTGAGTCTGAGAAATTTTGGTATGAGAATCTTGATGATGCTGCAG	21	31	17	9	11	3	2	7	4	10	5	10	0.775406	1.17406	0.714398	0.330059	0.425701	0.112207	0.0815746	0.303277	0.150436	0.403926	0.180207	0.427248
Ama-nmiR147-5p	21	TTGACTGCGGCATTGATGATA	GGATTAAGAGTTAAAGAACCTCATTGACTGCGGCATTGATGATATCAACGTTGAATCCTTCATGTCATCAACGCTGCATTCAATAACGTTCTTAATTCTTAGAAGCA	TTGACTGCGGCATTGATGATATCAACGTTGAATCCTTCATGTCATCAACGCTGCATTCAATA	869	1378	1158	800	738	353	679	716	880	1183	1259	1071	32.087	52.1888	48.6631	29.3386	28.5607	13.2031	27.6946	31.0209	33.0959	47.7845	45.3762	45.7583
Ama-nmiR148-5p	21	TGCCTGGCTCCCTGTATGCCA	TTTTTCACTTAATTCGCATAATATGCCTGGCTCCCTGTATGCCATTTGCGGATCCCATCAAACAGATTGATGGCCCTTTGTAGATGGCGTATGAGGAGCCAAGCATATACACAAAGTATGTGTGCGTGTGTGTTCCAATGATTTCAAGCTCAAATTGTCATCAATCCAGCTCCAGAATTAGGTAAAGCTGCAGCAGCTATTTATACTGATTTCTCATCTTCATTGTTCCACTCAAAGGATATCATTTTTT	TGCCTGGCTCCCTGTATGCCATTTGCGGATCCCATCAAACAGATTGATGGCCCTTTGTAGATGGCGTATGAGGAGCCAAGCATA	3660	10957	11476	6497	8163	2344	7351	4567	6528	5832	6807	4553	135.142	414.973	482.261	238.266	315.909	87.6714	299.828	197.866	245.512	235.57	245.334	194.526
Ama-nmiR149-5p	21	TGGAGAAGCAGGGCACATGCC	ATGGGATGGGGTTGAGTGAAGCTGGAGAAGCAGGGCACATGCCTAGTTGCTCTAATGCCCTCTTGAGAAGCTGGCATGTGCTCTGCCTCACCAGCTTTGTTCCTCTCCTGAGGAATATTAGTCAAGCTAAGAGTCCATTTGCCTGAGGAAATATGTTCACACAGCTGGTAAGTTATTTAGTAGCTTTACTCTAGAAAATGGTTATGAGAAATGAGGGACTCAATGCAGTTCTTGGACATTGGCATTCATG	TGGAGAAGCAGGGCACATGCCTAGTTGCTCTAATGCCCTCTTGAGAAGCTGGCATGTGCTCTGCCTCACCAGC	405	527	495	477	576	321	193	351	722	574	305	388	14.9543	19.959	20.8016	17.4931	22.2913	12.0062	7.87195	15.2072	27.1537	23.1854	10.9926	16.5772

## Sheet:  Supplementary Data S3.
miRNA ID	Target_id	Target_softwares	Target_softwares_number	Target_site_values	Symbol	Pathway	NR id	NR evalue	NR description
Ama-miR156a	AM_26381	psRobot;TargetFinder;	2	2.0;4;	AM_26381	K22522|1|1.1e-15|89.4|qlo:115952386|cytokinin riboside 5'-monophosphate phosphoribohydrolase [EC:3.2.2.-]	KAG6762017.1	3.7e-15	hypothetical protein POTOM_032501 [Populus tomentosa]
Ama-miR156a	AM_24905	psRobot;TargetFinder;	2	2.5;4;	AM_24905	K19729|1|4.7e-24|117.9|vvi:100244127|guanine nucleotide-binding protein G(t) subunit alpha 3	KAF9615064.1	3.6e-23	hypothetical protein IFM89_021635 [Coptis chinensis]
Ama-miR156a	AM_18945	psRobot;TargetFinder;	2	2.5;4;	AM_18945	K09291|1|1.5e-39|166.8|csin:114318508|nucleoprotein TPR	XP_011070465.1	5.9e-56	putative GEM-like protein 8 [Sesamum indicum]
Ama-miR156a	AM_13677	psRobot;TargetFinder;	2	1.0;1;	AM_13677	-	PNW69918.1	6.1e-07	hypothetical protein CHLRE_17g698233v5 [Chlamydomonas reinhardtii]
Ama-miR156a	AM_13893	psRobot;TargetFinder;	2	2.5;3.5;	AM_13893	K12850|1|2.9e-105|387.5|sind:105167773|pre-mRNA-splicing factor 38B	XP_011091170.1	6.5e-117	ubiquitin-NEDD8-like protein RUB2 [Sesamum indicum]
Ama-miR156a	AM_18237	psRobot;TargetFinder;	2	0.5;0.5;	AM_18237	K13415|1|9.3e-09|65.5|mdm:103413440|protein brassinosteroid insensitive 1 [EC:2.7.10.1 2.7.11.1]	XP_011090065.1	6.5e-46	squamosa promoter-binding-like protein 7 isoform X2 [Sesamum indicum]
Ama-miR156a	AM_18553	psRobot;TargetFinder;	2	0.5;0.5;	AM_18553	K13415|1|2.2e-08|65.1|mdm:103413440|protein brassinosteroid insensitive 1 [EC:2.7.10.1 2.7.11.1]	KZV24451.1	5.7e-64	squamosa promoter-binding-like protein 16-like [Dorcoceras hygrometricum]
Ama-miR156a	AM_01007	psRobot;TargetFinder;	2	4.0;3.5;	AM_01007	K00814|1|1.1e-40|173.7|sind:105157882|alanine transaminase [EC:2.6.1.2]	GAY60326.1	8.9e-42	hypothetical protein CUMW_201110 [Citrus unshiu]
Ama-miR156a	AM_11874	psRobot;TargetFinder;	2	0.5;0.5;	AM_11874	K13415|1|5.5e-11|73.2|mdm:103413440|protein brassinosteroid insensitive 1 [EC:2.7.10.1 2.7.11.1]	XP_011075166.1	4.1e-82	squamosa promoter-binding-like protein 9 [Sesamum indicum]
Ama-miR156a	AM_26498	psRobot;TargetFinder;	2	2.5;4;	AM_26498	-	PIN12973.1	3.3e-126	hypothetical protein CDL12_14412 [Handroanthus impetiginosus]
Ama-miR156a	AM_06040	psRobot;TargetFinder;	2	0.5;2;	AM_06040	K13415|1|6.1e-14|82.8|mdm:103413440|protein brassinosteroid insensitive 1 [EC:2.7.10.1 2.7.11.1]	PIN15190.1	1.9e-38	hypothetical protein CDL12_12167 [Handroanthus impetiginosus]
Ama-miR156a	AM_10539	psRobot;TargetFinder;	2	1.5;3;	AM_10539	K14012|1|9.0e-52|209.1|sspl:121741891|UBX domain-containing protein 1	KAG6419205.1	3.0e-51	hypothetical protein SASPL_121421 [Salvia splendens]
Ama-miR156a	AM_23442	psRobot;TargetFinder;	2	4.0;0.5;	AM_23442	K13415|1|1.1e-08|66.2|mdm:103413440|protein brassinosteroid insensitive 1 [EC:2.7.10.1 2.7.11.1]	KZV24451.1	1.9e-81	squamosa promoter-binding-like protein 16-like [Dorcoceras hygrometricum]
Ama-miR156a	AM_23451	psRobot;TargetFinder;	2	0.5;0.5;	AM_23451	K13415|1|2.4e-10|71.6|mdm:103413440|protein brassinosteroid insensitive 1 [EC:2.7.10.1 2.7.11.1]	XP_011086806.1	1.2e-85	squamosa promoter-binding-like protein 12 [Sesamum indicum]
Ama-miR156a	AM_09691	psRobot;TargetFinder;	2	4.0;4;	AM_09691	K01054|1|8.5e-07|62.0|mdm:103406163|acylglycerol lipase [EC:3.1.1.23]!K15628|2|1.1e-06|61.6|mis:MICPUN_63027|ATP-binding cassette, subfamily D (ALD), peroxisomal long-chain fatty acid import protein!K05677|3|1.5e-06|61.2|olu:OSTLU_10028|ATP-binding cassette, subfamily D (ALD), member 3	OAE34909.1	4.7e-57	hypothetical protein AXG93_400s1040 [Marchantia polymorpha subsp. ruderalis]
Ama-miR156a	AM_04618	psRobot;TargetFinder;	2	0.5;0.5;	AM_04618	K13415|1|7.8e-11|73.2|mdm:103413440|protein brassinosteroid insensitive 1 [EC:2.7.10.1 2.7.11.1]	XP_011075166.1	1.3e-78	squamosa promoter-binding-like protein 9 [Sesamum indicum]
Ama-miR156a	AM_27069	psRobot;TargetFinder;	2	2.5;4;	AM_27069	K19355|1|5.0e-44|182.6|sind:105167720|mannan endo-1,4-beta-mannosidase [EC:3.2.1.78]	GER39397.1	1.2e-44	mannan endo-1 4-beta-mannosidase 4 [Striga asiatica]
Ama-miR156a	AM_22607	psRobot;TargetFinder;	2	2.0;3.5;	AM_22607	K07964|1|1.0e-41|176.0|sind:105157963|heparanase [EC:3.2.1.166]	KAG5602276.1	3.2e-42	hypothetical protein H5410_033646 [Solanum commersonii]
Ama-miR156a	AM_10270	psRobot;TargetFinder;	2	2.0;3;	AM_10270	K13415|1|7.0e-08|63.2|mdm:103413440|protein brassinosteroid insensitive 1 [EC:2.7.10.1 2.7.11.1]	XP_011078637.1	1.4e-55	squamosa promoter-binding-like protein 6 [Sesamum indicum]
Ama-miR156a	AM_14384	psRobot;TargetFinder;	2	0.5;0.5;	AM_14384	K13415|1|4.9e-08|63.5|mdm:103413440|protein brassinosteroid insensitive 1 [EC:2.7.10.1 2.7.11.1]	XP_011070914.2	1.1e-59	squamosa promoter-binding-like protein 6 [Sesamum indicum]
Ama-miR156a	AM_33791	psRobot;TargetFinder;	2	2.8;4;	AM_33791	K13430|1|2.5e-26|125.2|ini:109175864|serine/threonine-protein kinase PBS1 [EC:2.7.11.1]	XP_011072520.1	5.8e-99	receptor-like serine/threonine-protein kinase ALE2 [Sesamum indicum]
Ama-miR156a	AM_11047	psRobot;TargetFinder;	2	1.5;3;	AM_11047	K13415|1|5.7e-13|79.7|mdm:103413440|protein brassinosteroid insensitive 1 [EC:2.7.10.1 2.7.11.1]	KAG6393707.1	1.3e-40	hypothetical protein SASPL_144274 [Salvia splendens]
Ama-miR156a	AM_23133	psRobot;TargetFinder;	2	2.5;3.5;	AM_23133	K25378|1|1.0e-167|596.7|sind:105170198|calpain-type cysteine protease DEK1 [EC:3.4.22.-]	XP_011089164.1	1.0e-166	calpain-type cysteine protease DEK1 [Sesamum indicum]
Ama-miR156a	AM_05305	psRobot;TargetFinder;	2	2.0;3;	AM_05305	-	-	-	-
Ama-miR156a	AM_32671	psRobot;TargetFinder;	2	3.5;3;	AM_32671	-	XP_011095525.1	5.2e-117	uncharacterized protein LOC105174955 isoform X1 [Sesamum indicum]
Ama-miR156a	AM_19617	psRobot;TargetFinder;	2	2.0;3.5;	AM_19617	K12472|1|1.2e-123|449.5|sind:105175996|epidermal growth factor receptor substrate 15	XP_011096961.1	1.2e-122	intersectin-1 isoform X3 [Sesamum indicum]
Ama-miR156a	AM_18545	psRobot;TargetFinder;	2	0.5;0.5;	AM_18545	-	XP_011086813.1	6.0e-106	squamosa promoter-binding-like protein 12 [Sesamum indicum]
Ama-miR156a	AM_08392	psRobot;TargetFinder;	2	0.8;1;	AM_08392	K13415|1|1.6e-08|65.9|mdm:103413440|protein brassinosteroid insensitive 1 [EC:2.7.10.1 2.7.11.1]	XP_011070914.2	3.5e-63	squamosa promoter-binding-like protein 6 [Sesamum indicum]
Ama-miR160	AM_01870	psRobot;TargetFinder;	2	1.5;2.5;	AM_01870	K14486|1|1.3e-60|238.4|csin:114287575|auxin response factor	PIN00015.1	1.4e-191	hypothetical protein CDL12_27482 [Handroanthus impetiginosus]
Ama-miR160	AM_11325	psRobot;TargetFinder;	2	0.0;0;	AM_11325	K01180|1|1.4e-33|148.3|cmax:111487562|endo-1,3(4)-beta-glucanase [EC:3.2.1.6]!K13430|4|2.8e-31|140.6|dct:110092571|serine/threonine-protein kinase PBS1 [EC:2.7.11.1]	XP_011094672.1	6.6e-88	putative serine/threonine-protein kinase [Sesamum indicum]
Ama-miR160	AM_25618	psRobot;TargetFinder;	2	1.0;1.5;	AM_25618	K14486|1|6.2e-61|239.6|jre:109004396|auxin response factor	PIN00015.1	2.4e-181	hypothetical protein CDL12_27482 [Handroanthus impetiginosus]
Ama-miR160	AM_11328	psRobot;TargetFinder;	2	1.2;2;	AM_11328	K14486|1|1.4e-58|231.5|csat:104736146|auxin response factor	PIN00015.1	2.4e-171	hypothetical protein CDL12_27482 [Handroanthus impetiginosus]
Ama-miR160	AM_08730	psRobot;TargetFinder;	2	0.5;1;	AM_08730	K14486|1|8.5e-69|265.8|ming:122066584|auxin response factor	XP_011089918.1	3.3e-181	auxin response factor 18-like [Sesamum indicum]
Ama-miR160	AM_21239	psRobot;TargetFinder;	2	1.5;3;	AM_21239	-	OWM81187.1	2.1e-36	hypothetical protein CDL15_Pgr007218 [Punica granatum]
Ama-miR160	AM_16674	psRobot;TargetFinder;	2	1.5;2.5;	AM_16674	K14486|1|4.3e-70|269.6|palz:118048107|auxin response factor	PIN09158.1	9.2e-173	hypothetical protein CDL12_18265 [Handroanthus impetiginosus]
Ama-miR160	AM_00753	psRobot;TargetFinder;	2	1.0;2;	AM_00753	K14486|1|6.0e-68|263.1|cic:CICLE_v10014391mg|auxin response factor	XP_011089287.1	5.2e-180	auxin response factor 18 isoform X1 [Sesamum indicum]
Ama-miR160	AM_13110	psRobot;TargetFinder;	2	1.0;2;	AM_13110	K14486|1|3.4e-63|246.9|psom:113348775|auxin response factor	PIN09158.1	5.0e-183	hypothetical protein CDL12_18265 [Handroanthus impetiginosus]
Ama-miR160	AM_26379	psRobot;TargetFinder;	2	1.0;1.5;	AM_26379	K14486|1|1.0e-60|238.8|var:108343220|auxin response factor	XP_011094651.1	2.8e-187	auxin response factor 18 [Sesamum indicum]
Ama-miR160	AM_05656	psRobot;TargetFinder;	2	3.2;4;	AM_05656	-	XP_020550152.1	8.3e-96	homeobox protein ATH1-like [Sesamum indicum]
Ama-miR396	AM_32781	psRobot;TargetFinder;	2	2.8;3.5;	AM_32781	-	KAB5563685.1	1.2e-75	hypothetical protein DKX38_003739 [Salix brachista]
Ama-miR396	AM_06976	psRobot;TargetFinder;	2	2.0;4;	AM_06976	-	XP_011079226.1	0.0e+00	uncharacterized protein LOC105162811 [Sesamum indicum]
Ama-miR396	AM_34008	psRobot;TargetFinder;	2	1.8;3.5;	AM_34008	-	XP_011075323.1	1.9e-33	STOREKEEPER protein-like [Sesamum indicum]
Ama-miR396	AM_25305	psRobot;TargetFinder;	2	2.5;3.5;	AM_25305	K10260|1|1.9e-08|66.2|mpp:MICPUCDRAFT_56233|F-box and WD-40 domain protein 7	XP_020549522.1	1.1e-71	putative E3 ubiquitin-protein ligase LIN [Sesamum indicum]
Ama-miR396	AM_21219	psRobot;TargetFinder;	2	3.0;3.5;	AM_21219	K17964|1|4.9e-50|204.5|smo:SELMODRAFT_424099|leucine-rich PPR motif-containing protein, mitochondrial	XP_011099636.1	5.1e-232	pentatricopeptide repeat-containing protein At2g17670 [Sesamum indicum]
Ama-miR396	AM_13627	psRobot;TargetFinder;	2	1.8;3.5;	AM_13627	-	XP_011075323.1	3.4e-32	STOREKEEPER protein-like [Sesamum indicum]
Ama-miR396	AM_09734	psRobot;TargetFinder;	2	2.2;3.5;	AM_09734	-	XP_011095931.1	7.5e-84	uncharacterized protein LOC105175245 [Sesamum indicum]
Ama-miR396	AM_06075	psRobot;TargetFinder;	2	1.8;3.5;	AM_06075	K05849|1|1.1e-119|433.7|ini:109158657|solute carrier family 8 (sodium/calcium exchanger)!K10683|2|8.5e-115|417.5|cic:CICLE_v10014038mg|BRCA1-associated RING domain protein 1!K23541|4|1.0e-112|410.6|pda:120103701|Ca2+/H+ antiporter, TMEM165/GDT1 family	XP_011070868.1	8.5e-276	pentatricopeptide repeat-containing protein At4g21065-like [Sesamum indicum]
Ama-miR396	AM_06044	psRobot;TargetFinder;	2	2.5;4;	AM_06044	-	-	-	-
Ama-miR396	AM_14087	psRobot;TargetFinder;	2	3.0;4;	AM_14087	K18834|1|4.6e-136|490.3|sind:105178774|WRKY transcription factor 1	PIN17532.1	1.2e-138	hypothetical protein CDL12_09810 [Handroanthus impetiginosus]
Ama-miR396	AM_03692	psRobot;TargetFinder;	2	2.2;3.5;	AM_03692	K18368|1|7.0e-43|179.1|sind:105156377|caffeoylshikimate esterase [EC:3.1.1.-]	GER29890.1	1.2e-43	alpha/beta-Hydrolases superfamily protein [Striga asiatica]
Ama-miR396	AM_12199	psRobot;TargetFinder;	2	2.5;4;	AM_12199	K08286|1|7.9e-14|83.6|csat:104717354|protein-serine/threonine kinase [EC:2.7.11.-]	XP_011076664.1	1.4e-70	probable inactive receptor-like protein kinase At3g56050 [Sesamum indicum]
Ama-miR396	AM_04190	psRobot;TargetFinder;	2	2.0;4;	AM_04190	K15014|1|1.2e-95|354.4|sspl:121748678|solute carrier family 29 (equilibrative nucleoside transporter), member 1/2/3	KZV27446.1	2.3e-95	equilibrative nucleotide transporter 8 [Dorcoceras hygrometricum]
Ama-miR396	AM_20373	psRobot;TargetFinder;	2	2.0;3;	AM_20373	K14571|1|2.7e-140|505.0|sind:105166612|ribosome biogenesis ATPase	XP_011084336.1	2.7e-139	cell division control protein 48 homolog C-like [Sesamum indicum]
Ama-miR396	AM_07481	psRobot;TargetFinder;	2	3.5;4;	AM_07481	K14319|1|3.3e-263|913.3|sind:105171368|Ran GTPase-activating protein 1	XP_011090754.1	3.2e-262	RAN GTPase-activating protein 2-like [Sesamum indicum]
Ama-miR396	AM_18984	psRobot;TargetFinder;	2	3.0;4;	AM_18984	K01876|1|1.9e-66|259.2|sind:105172658|aspartyl-tRNA synthetase [EC:6.1.1.12]	XP_011092477.1	1.9e-65	LOW QUALITY PROTEIN: aspartate--tRNA ligase, chloroplastic/mitochondrial [Sesamum indicum]
Ama-miR396	AM_32928	psRobot;TargetFinder;	2	2.8;3.5;	AM_32928	-	XP_011092328.1	3.6e-70	uncharacterized zinc finger protein At4g06634 [Sesamum indicum]
Ama-miR396	AM_16928	psRobot;TargetFinder;	2	2.5;4;	AM_16928	-	GFQ06251.1	5.1e-39	NAC domain-containing protein 78 [Phtheirospermum japonicum]
Ama-miR396	AM_16684	psRobot;TargetFinder;	2	2.0;4;	AM_16684	K17964|1|0.0e+00|1497.3|sspl:121778387|leucine-rich PPR motif-containing protein, mitochondrial	XP_011076990.1	0.0e+00	pentatricopeptide repeat-containing protein At5g55840 [Sesamum indicum]
Ama-miR396	AM_14552	psRobot;TargetFinder;	2	2.0;4;	AM_14552	K20478|1|8.0e-09|65.9|sind:105159034|golgin subfamily B member 1!K07888|3|3.3e-07|60.5|csin:114304041|Ras-related protein Rab-5B!K06679|4|7.4e-07|59.3|thj:104806651|mitotic spindle assembly checkpoint protein MAD1!K20283|5|1.3e-06|58.5|bvg:104886597|golgin subfamily A member 4	PIN15747.1	2.3e-201	hypothetical protein CDL12_11606 [Handroanthus impetiginosus]
Ama-miR396	AM_05640	psRobot;TargetFinder;	2	3.5;4;	AM_05640	K20178|1|2.5e-157|561.6|sind:105172787|vacuolar protein sorting-associated protein 8	XP_020552773.1	2.5e-156	vacuolar protein sorting-associated protein 8 homolog isoform X1 [Sesamum indicum]
Ama-miR396	AM_28230	psRobot;TargetFinder;	2	3.0;4;	AM_28230	-	XP_011079440.1	1.5e-86	uncharacterized protein LOC105162958 [Sesamum indicum]
Ama-miR396	AM_04621	psRobot;TargetFinder;	2	1.8;2.5;	AM_04621	-	PIM98120.1	6.0e-10	hypothetical protein CDL12_29402 [Handroanthus impetiginosus]
Ama-miR396	AM_33490	psRobot;TargetFinder;	2	1.5;2.5;	AM_33490	K14571|1|6.4e-128|463.4|sind:105166612|ribosome biogenesis ATPase	XP_011084336.1	6.3e-127	cell division control protein 48 homolog C-like [Sesamum indicum]
Ama-miR396	AM_31331	psRobot;TargetFinder;	2	2.0;3.5;	AM_31331	K17085|1|5.0e-120|436.4|spen:107018835|transmembrane 9 superfamily member 1	KAF3566096.1	1.6e-133	hypothetical protein DY000_02013834 [Brassica cretica]
Ama-miR396	AM_05163	psRobot;TargetFinder;	2	2.0;4;	AM_05163	K05849|1|2.6e-129|466.8|tcc:18613571|solute carrier family 8 (sodium/calcium exchanger)!K23541|4|5.1e-117|426.0|qlo:115991463|Ca2+/H+ antiporter, TMEM165/GDT1 family	XP_011087498.1	0.0e+00	pentatricopeptide repeat-containing protein At5g66520 [Sesamum indicum]
Ama-miR396	AM_30403	psRobot;TargetFinder;	2	2.0;4;	AM_30403	K12349|1|3.7e-88|331.3|sind:105164019|neutral ceramidase [EC:3.5.1.23]	XP_011080866.1	3.6e-87	neutral ceramidase isoform X2 [Sesamum indicum]
Ama-miR396	AM_16880	psRobot;TargetFinder;	2	2.5;3.5;	AM_16880	K17710|1|2.5e-82|310.1|mcha:111015641|pentatricopeptide repeat domain-containing protein 1	XP_011073790.1	1.9e-294	pentatricopeptide repeat-containing protein At5g61400-like [Sesamum indicum]
Ama-miR396-3p	AM_16888	psRobot;TargetFinder;	2	3.0;4;	AM_16888	K00026|1|4.5e-199|698.0|sind:105157102|malate dehydrogenase [EC:1.1.1.37]	XP_011071705.1	4.5e-198	malate dehydrogenase, chloroplastic-like [Sesamum indicum]
Ama-miR396-3p	AM_12208	psRobot;TargetFinder;	2	3.5;4;	AM_12208	K10257|1|4.0e-67|260.0|sind:105167042|acyl-lipid omega-3 desaturase [EC:1.14.19.25 1.14.19.35 1.14.19.36]	NP_001306619.1	3.9e-66	omega-3 fatty acid desaturase, chloroplastic [Sesamum indicum]
Ama-miR396-3p	AM_32646	psRobot;TargetFinder;	2	2.2;3.5;	AM_32646	K23343|1|5.6e-38|163.3|sind:105175163|coiled-coil domain-containing protein 22	KAF6153822.1	1.9e-45	hypothetical protein GIB67_001055 [Kingdonia uniflora]
Ama-miR396-3p	AM_06622	psRobot;TargetFinder;	2	4.0;3.5;	AM_06622	K01147|1|2.3e-49|204.1|vra:106774033|exoribonuclease II [EC:3.1.13.1]!K13217|4|1.1e-48|201.8|vun:114183870|pre-mRNA-processing factor 39	XP_031744753.1	4.8e-83	uncharacterized protein LOC101212255 isoform X1 [Cucumis sativus]
Ama-miR396-3p	AM_04200	psRobot;TargetFinder;	2	1.8;3.5;	AM_04200	-	-	-	-
Ama-miR396-3p	AM_00201	psRobot;TargetFinder;	2	2.0;4;	AM_00201	-	XP_011100363.1	3.7e-68	uncharacterized protein LOC105178567 [Sesamum indicum]
Ama-miR396-3p	AM_30108	psRobot;TargetFinder;	2	2.8;4;	AM_30108	K15280|1|2.6e-31|140.6|fve:101315449|solute carrier family 35, member C2	PIM99253.1	1.5e-187	Glucose-6-phosphate/phosphate and phosphoenolpyruvate/phosphate antiporter [Handroanthus impetiginosus]
Ama-miR396-3p	AM_09201	psRobot;TargetFinder;	2	3.0;4;	AM_09201	K20600|1|1.2e-58|232.6|minc:123224587|mitogen-activated protein kinase 4 [EC:2.7.11.24]	KAG5029989.1	4.1e-82	hypothetical protein JHK87_013503 [Glycine soja]
Ama-miR396-5p	AM_02292	psRobot;TargetFinder;	2	2.0;4;	AM_02292	-	-	-	-
Ama-miR396-5p	AM_32781	psRobot;TargetFinder;	2	3.0;4;	AM_32781	-	KAB5563685.1	1.2e-75	hypothetical protein DKX38_003739 [Salix brachista]
Ama-miR396-5p	AM_09734	psRobot;TargetFinder;	2	2.0;3;	AM_09734	-	XP_011095931.1	7.5e-84	uncharacterized protein LOC105175245 [Sesamum indicum]
Ama-miR396-5p	AM_06075	psRobot;TargetFinder;	2	2.0;4;	AM_06075	K05849|1|1.1e-119|433.7|ini:109158657|solute carrier family 8 (sodium/calcium exchanger)!K10683|2|8.5e-115|417.5|cic:CICLE_v10014038mg|BRCA1-associated RING domain protein 1!K23541|4|1.0e-112|410.6|pda:120103701|Ca2+/H+ antiporter, TMEM165/GDT1 family	XP_011070868.1	8.5e-276	pentatricopeptide repeat-containing protein At4g21065-like [Sesamum indicum]
Ama-miR396-5p	AM_16924	psRobot;TargetFinder;	2	2.5;3.5;	AM_16924	K14964|1|4.0e-10|68.9|pvy:116117689|Set1/Ash2 histone methyltransferase complex subunit ASH2	GFQ06251.1	7.8e-42	NAC domain-containing protein 78 [Phtheirospermum japonicum]
Ama-miR396-5p	AM_24065	psRobot;TargetFinder;	2	2.5;4;	AM_24065	K08511|1|4.6e-31|140.6|brp:103833525|vesicle-associated membrane protein 72	KHN14630.1	1.4e-31	Vesicle-associated membrane protein 724 [Glycine soja]
Ama-miR396-5p	AM_14087	psRobot;TargetFinder;	2	2.5;3;	AM_14087	K18834|1|4.6e-136|490.3|sind:105178774|WRKY transcription factor 1	PIN17532.1	1.2e-138	hypothetical protein CDL12_09810 [Handroanthus impetiginosus]
Ama-miR396-5p	AM_05844	psRobot;TargetFinder;	2	2.5;4;	AM_05844	K17964|1|4.2e-55|220.3|itr:116019487|leucine-rich PPR motif-containing protein, mitochondrial	XP_011085856.2	0.0e+00	pentatricopeptide repeat-containing protein At5g15280 [Sesamum indicum]
Ama-miR396-5p	AM_28866	psRobot;TargetFinder;	2	3.8;3.5;	AM_28866	K10400|1|5.5e-16|90.1|pvy:116107389|kinesin family member 15	XP_011075155.1	1.0e-98	uncharacterized protein LOC105159690 [Sesamum indicum]
Ama-miR396-5p	AM_20373	psRobot;TargetFinder;	2	1.5;2;	AM_20373	K14571|1|2.7e-140|505.0|sind:105166612|ribosome biogenesis ATPase	XP_011084336.1	2.7e-139	cell division control protein 48 homolog C-like [Sesamum indicum]
Ama-miR396-5p	AM_32928	psRobot;TargetFinder;	2	3.0;4;	AM_32928	-	XP_011092328.1	3.6e-70	uncharacterized zinc finger protein At4g06634 [Sesamum indicum]
Ama-miR396-5p	AM_16928	psRobot;TargetFinder;	2	2.5;3.5;	AM_16928	-	GFQ06251.1	5.1e-39	NAC domain-containing protein 78 [Phtheirospermum japonicum]
Ama-miR396-5p	AM_20287	psRobot;TargetFinder;	2	2.2;3.5;	AM_20287	K01537|1|0.0e+00|1555.8|sind:105171288|P-type Ca2+ transporter type 2C [EC:7.2.2.10]	XP_011090652.1	0.0e+00	putative calcium-transporting ATPase 13, plasma membrane-type [Sesamum indicum]
Ama-miR396-5p	AM_04621	psRobot;TargetFinder;	2	2.0;3.5;	AM_04621	-	PIM98120.1	6.0e-10	hypothetical protein CDL12_29402 [Handroanthus impetiginosus]
Ama-miR396-5p	AM_22483	psRobot;TargetFinder;	2	2.0;3.5;	AM_22483	K03026|1|1.5e-37|162.2|sind:105160623|DNA-directed RNA polymerase III subunit RPC4	XP_020549244.1	8.6e-40	uncharacterized protein LOC105160623 isoform X2 [Sesamum indicum]
Ama-miR396-5p	AM_33490	psRobot;TargetFinder;	2	2.0;3.5;	AM_33490	K14571|1|6.4e-128|463.4|sind:105166612|ribosome biogenesis ATPase	XP_011084336.1	6.3e-127	cell division control protein 48 homolog C-like [Sesamum indicum]
Ama-miR396-5p	AM_02291	psRobot;TargetFinder;	2	2.0;4;	AM_02291	-	XP_011069620.1	6.0e-21	uncharacterized protein LOC105155443 [Sesamum indicum]
Ama-miR396-5p	AM_02657	psRobot;TargetFinder;	2	3.5;4;	AM_02657	-	XP_011089640.1	3.1e-128	uncharacterized protein LOC105170537 [Sesamum indicum]
Ama-miR396-5p	AM_16880	psRobot;TargetFinder;	2	2.8;4;	AM_16880	K17710|1|2.5e-82|310.1|mcha:111015641|pentatricopeptide repeat domain-containing protein 1	XP_011073790.1	1.9e-294	pentatricopeptide repeat-containing protein At5g61400-like [Sesamum indicum]
Ama-miR408	AM_22949	psRobot;TargetFinder;	2	2.0;4;	AM_22949	K09517|1|8.2e-20|103.2|oeu:111411742|DnaJ homolog subfamily B member 11	CAF2113604.1	6.2e-27	unnamed protein product, partial [Brassica napus]
Ama-miR408	AM_23383	psRobot;TargetFinder;	2	2.5;4;	AM_23383	-	GFP92822.1	4.1e-37	macpf domain-containing protein at4g24290 [Phtheirospermum japonicum]
Ama-miR408	AM_00269	psRobot;TargetFinder;	2	2.5;4;	AM_00269	K05909|1|1.4e-172|609.8|twl:120003042|laccase [EC:1.10.3.2]	KAF7119650.1	3.3e-173	hypothetical protein RHSIM_Rhsim13G0064300 [Rhododendron simsii]
Ama-miR408	AM_08643	psRobot;TargetFinder;	2	3.0;4;	AM_08643	K12873|1|5.5e-30|137.9|oeu:111404070|bud site selection protein 31	KAF2612602.1	6.8e-56	hypothetical protein F2Q70_00013242 [Brassica cretica]
Ama-miR408	AM_32808	psRobot;TargetFinder;	2	1.2;2.5;	AM_32808	-	XP_034702182.1	4.0e-19	basic blue protein-like [Vitis riparia]
Ama-miR408	AM_09327	psRobot;TargetFinder;	2	2.2;3.5;	AM_09327	-	PIN01726.1	2.0e-39	hypothetical protein CDL12_25762 [Handroanthus impetiginosus]
Ama-miR408	AM_12529	psRobot;TargetFinder;	2	2.2;3.5;	AM_12529	-	PIN18353.1	3.6e-30	hypothetical protein CDL12_08972 [Handroanthus impetiginosus]
Ama-miR408	AM_24908	psRobot;TargetFinder;	2	4.0;3;	AM_24908	K17686|1|7.3e-67|259.2|sind:105164606|P-type Cu+ transporter [EC:7.2.2.8]	XP_011081596.1	7.2e-66	copper-transporting ATPase PAA2, chloroplastic [Sesamum indicum]
Ama-miR408	AM_31589	psRobot;TargetFinder;	2	4.0;3.5;	AM_31589	K03165|1|3.4e-62|246.5|pvy:116114485|DNA topoisomerase III [EC:5.6.2.1]!K13217|3|8.2e-56|225.3|vun:114183870|pre-mRNA-processing factor 39	XP_011083232.2	1.5e-197	LOW QUALITY PROTEIN: uncharacterized protein LOC105165795 [Sesamum indicum]
Ama-nmiR1-3p	AM_25682	psRobot;TargetFinder;	2	1.5;3;	AM_25682	K13080|1|1.8e-101|375.2|twl:120001256|flavanone 7-O-glucoside 2''-O-beta-L-rhamnosyltransferase [EC:2.4.1.236]	XP_011090909.1	1.4e-180	beta-D-glucosyl crocetin beta-1,6-glucosyltransferase-like [Sesamum indicum]
Ama-nmiR1-3p	AM_05566	psRobot;TargetFinder;	2	3.0;4;	AM_05566	-	PIN24796.1	3.5e-196	Alpha-1,4-N-acetylglucosaminyltransferase [Handroanthus impetiginosus]
Ama-nmiR1-3p	AM_02383	psRobot;TargetFinder;	2	2.0;4;	AM_02383	-	XP_011083914.1	2.1e-65	BEL1-like homeodomain protein 4 isoform X1 [Sesamum indicum]
Ama-nmiR1-3p	AM_25183	psRobot;TargetFinder;	2	2.5;4;	AM_25183	K03093|1|8.6e-82|308.5|sind:105166729|RNA polymerase sigma factor	XP_011084487.1	8.5e-81	RNA polymerase sigma factor sigE, chloroplastic/mitochondrial [Sesamum indicum]
Ama-nmiR1-3p	AM_33243	psRobot;TargetFinder;	2	2.5;3.5;	AM_33243	K10357|1|8.5e-37|161.8|ecad:122585807|myosin V	PKA52778.1	6.2e-39	hypothetical protein AXF42_Ash001759 [Apostasia shenzhenica]
Ama-nmiR1-3p	AM_02253	psRobot;TargetFinder;	2	2.5;4;	AM_02253	K24917|1|7.6e-197|690.3|sind:105159451|amino acid permease	CAA2935083.1	8.8e-197	amino acid permease 3-like [Olea europaea subsp. europaea]
Ama-nmiR1-3p	AM_21218	psRobot;TargetFinder;	2	2.5;4;	AM_21218	K00121|1|2.3e-38|163.3|sind:105178015|S-(hydroxymethyl)glutathione dehydrogenase / alcohol dehydrogenase [EC:1.1.1.284 1.1.1.1]	XP_011099657.1	2.3e-37	alcohol dehydrogenase-like 7 [Sesamum indicum]
Ama-nmiR1-3p	AM_06282	psRobot;TargetFinder;	2	2.5;4;	AM_06282	K20893|1|2.2e-170|602.1|sind:105177732|probable galacturonosyltransferase-like 1 [EC:2.4.1.-]	XP_011099276.1	2.2e-169	probable galacturonosyltransferase-like 1 [Sesamum indicum]
Ama-nmiR1-3p	AM_21718	psRobot;TargetFinder;	2	0.5;1;	AM_21718	K10960|1|1.7e-209|734.2|sspl:121758317|geranylgeranyl diphosphate/geranylgeranyl-bacteriochlorophyllide a reductase [EC:1.3.1.83 1.3.1.111]	PIN16885.1	1.1e-220	Geranylgeranyl diphosphate reductase [Handroanthus impetiginosus]
Ama-nmiR1-3p	AM_04213	psRobot;TargetFinder;	2	4.0;3.5;	AM_04213	-	XP_031393353.1	3.3e-22	nudix hydrolase 20, chloroplastic-like isoform X1 [Punica granatum]
Ama-nmiR1-3p	AM_17078	psRobot;TargetFinder;	2	2.5;3;	AM_17078	K20305|1|4.5e-67|263.1|sind:105173995|trafficking protein particle complex subunit 8	XP_011094242.1	4.4e-66	trafficking protein particle complex subunit 8 [Sesamum indicum]
Ama-nmiR1-3p	AM_16722	psRobot;TargetFinder;	2	2.2;4;	AM_16722	K10779|1|1.9e-65|256.9|sind:105161157|transcriptional regulator ATRX [EC:3.6.4.12]	KDP23734.1	1.6e-68	hypothetical protein JCGZ_23567 [Jatropha curcas]
Ama-nmiR3-5p	AM_01849	psRobot;TargetFinder;	2	1.0;2;	AM_01849	-	XP_011094611.1	9.6e-62	heavy metal-associated isoprenylated plant protein 6-like [Sesamum indicum]
Ama-nmiR3-5p	AM_19453	psRobot;TargetFinder;	2	2.2;3.5;	AM_19453	K14494|1|1.2e-68|264.2|lsv:111897910|DELLA protein	XP_011084871.1	2.0e-224	DELLA protein RGL1-like [Sesamum indicum]
Ama-nmiR3-5p	AM_15732	psRobot;TargetFinder;	2	2.0;4;	AM_15732	K20478|1|2.1e-15|90.5|brp:103850177|golgin subfamily B member 1	XP_011098426.1	1.4e-145	uncharacterized protein LOC105177096 isoform X4 [Sesamum indicum]
Ama-nmiR3-5p	AM_18311	psRobot;TargetFinder;	2	2.5;4;	AM_18311	-	XP_020547414.1	8.5e-76	CRS2-associated factor 1, mitochondrial [Sesamum indicum]
Ama-nmiR3-5p	AM_08342	psRobot;TargetFinder;	2	1.5;3;	AM_08342	K14494|1|5.7e-31|138.7|rcn:112192864|DELLA protein	PKI77058.1	2.0e-96	hypothetical protein CRG98_002561 [Punica granatum]
Ama-nmiR3-5p	AM_05897	psRobot;TargetFinder;	2	2.0;3.5;	AM_05897	-	XP_011078856.1	2.6e-51	protein POLYCHOME [Sesamum indicum]
Ama-nmiR3-5p	AM_01377	psRobot;TargetFinder;	2	3.0;4;	AM_01377	K22939|1|1.4e-33|149.4|sind:105167085|immediate early response 3-interacting protein 1	KYP76811.1	1.3e-38	Retrovirus-related Pol polyprotein from transposon TNT 1-94 [Cajanus cajan]
Ama-nmiR3-5p	AM_32298	psRobot;TargetFinder;	2	1.5;3;	AM_32298	K06669|1|3.9e-49|202.2|sind:105170957|structural maintenance of chromosome 3 (chondroitin sulfate proteoglycan 6)	PIN05753.1	1.0e-48	hypothetical protein CDL12_21707 [Handroanthus impetiginosus]
Ama-nmiR4-5p	AM_20671	psRobot;TargetFinder;	2	2.5;4;	AM_20671	K17279|1|2.6e-10|71.2|pvir:120657243|receptor expression-enhancing protein 5/6	XP_020551661.1	1.2e-27	S phase cyclin A-associated protein in the endoplasmic reticulum isoform X2 [Sesamum indicum]
Ama-nmiR4-5p	AM_33300	psRobot;TargetFinder;	2	2.5;4;	AM_33300	K14950|1|2.0e-185|656.0|sind:105171899|manganese-transporting P-type ATPase [EC:7.2.2.-]	XP_011091458.1	1.9e-184	probable manganese-transporting ATPase PDR2 [Sesamum indicum]
Ama-nmiR4-5p	AM_13240	psRobot;TargetFinder;	2	3.8;4;	AM_13240	-	PIN04056.1	1.7e-23	Peptidase Do [Handroanthus impetiginosus]
Ama-nmiR4-5p	AM_17774	psRobot;TargetFinder;	2	2.5;4;	AM_17774	K13415|1|9.7e-100|367.9|atr:18432040|protein brassinosteroid insensitive 1 [EC:2.7.10.1 2.7.11.1]	XP_011083980.1	0.0e+00	probable LRR receptor-like serine/threonine-protein kinase At2g24230 [Sesamum indicum]
Ama-nmiR4-5p	AM_20103	psRobot;TargetFinder;	2	3.0;2.5;	AM_20103	K02433|1|5.6e-18|97.4|apro:F751_6020|aspartyl-tRNA(Asn)/glutamyl-tRNA(Gln) amidotransferase subunit A [EC:6.3.5.6 6.3.5.7]	PIN15174.1	3.1e-52	Phosphatidylinositol transfer protein SEC14 [Handroanthus impetiginosus]
Ama-nmiR4-5p	AM_18000	psRobot;TargetFinder;	2	2.0;4;	AM_18000	K10400|1|2.0e-160|571.6|sind:105166475|kinesin family member 15	XP_011084147.1	2.0e-159	kinesin-like protein KIN-12B [Sesamum indicum]
Ama-nmiR4-5p	AM_23058	psRobot;TargetFinder;	2	2.5;3.5;	AM_23058	K19891|1|1.3e-18|99.4|smo:SELMODRAFT_231287|glucan endo-1,3-beta-glucosidase 1/2/3 [EC:3.2.1.39]	PIM97267.1	1.5e-39	hypothetical protein CDL12_30264 [Handroanthus impetiginosus]
Ama-nmiR4-5p	AM_27335	psRobot;TargetFinder;	2	2.2;4;	AM_27335	K04077|1|1.6e-34|151.8|cre:CHLRE_17g741450v5|chaperonin GroEL	XP_011096811.1	1.0e-64	chaperonin 60 subunit alpha 2, chloroplastic [Sesamum indicum]
Ama-nmiR4-5p	AM_20672	psRobot;TargetFinder;	2	2.5;4;	AM_20672	K17279|1|7.2e-11|73.2|hbr:110643602|receptor expression-enhancing protein 5/6	PSS02780.1	2.0e-25	HVA22-like protein [Actinidia chinensis var. chinensis]
Ama-nmiR4-5p	AM_09321	psRobot;TargetFinder;	2	2.5;4;	AM_09321	-	-	-	-
Ama-nmiR8-3p	AM_19752	psRobot;TargetFinder;	2	2.5;4;	AM_19752	K03188|1|6.0e-06|56.2|dcr:108224146|urease accessory protein	XP_011091685.1	1.0e-65	F-box protein PP2-A13 [Sesamum indicum]
Ama-nmiR10-5p	AM_26011	psRobot;TargetFinder;	2	1.0;2;	AM_26011	K14485|1|3.8e-128|463.0|sind:105165245|transport inhibitor response 1	PIN05376.1	9.7e-128	Leucine rich repeat protein [Handroanthus impetiginosus]
Ama-nmiR10-5p	AM_19233	psRobot;TargetFinder;	2	0.5;1;	AM_19233	K14485|1|3.6e-139|499.6|sind:105163185|transport inhibitor response 1	XP_011079740.1	3.5e-138	protein TRANSPORT INHIBITOR RESPONSE 1-like [Sesamum indicum]
Ama-nmiR10-5p	AM_05276	psRobot;TargetFinder;	2	0.5;1;	AM_05276	K14485|1|1.5e-127|461.1|sind:105165245|transport inhibitor response 1	XP_011082496.1	1.5e-126	protein TRANSPORT INHIBITOR RESPONSE 1-like [Sesamum indicum]
Ama-nmiR10-5p	AM_15823	psRobot;TargetFinder;	2	1.0;2;	AM_15823	K14485|1|2.9e-88|330.5|psom:113357440|transport inhibitor response 1	GFQ01109.1	1.0e-129	protein auxin signaling F-box 3 [Phtheirospermum japonicum]
Ama-nmiR10-5p	AM_01106	psRobot;TargetFinder;	2	0.5;1;	AM_01106	K14485|1|2.5e-128|463.8|sind:105165245|transport inhibitor response 1	XP_011082496.1	2.4e-127	protein TRANSPORT INHIBITOR RESPONSE 1-like [Sesamum indicum]
Ama-nmiR12-3p	AM_17885	psRobot;TargetFinder;	2	3.5;4;	AM_17885	K13418|1|1.2e-56|225.3|ppp:112278174|somatic embryogenesis receptor kinase 1 [EC:2.7.10.1 2.7.11.1]	KAE8690916.1	1.7e-67	Protein NSP-INTERACTING KINASE 3 [Hibiscus syriacus]
Ama-nmiR12-3p	AM_06010	psRobot;TargetFinder;	2	2.0;4;	AM_06010	K11855|1|2.5e-119|434.5|sind:105165503|ubiquitin carboxyl-terminal hydrolase 36/42 [EC:3.4.19.12]	XP_011082833.1	2.5e-118	ubiquitin carboxyl-terminal hydrolase 25 isoform X1 [Sesamum indicum]
Ama-nmiR12-3p	AM_20596	psRobot;TargetFinder;	2	4.0;4;	AM_20596	K23490|1|7.8e-34|149.1|cic:CICLE_v10022818mg|cytochrome b5	GFP96111.1	4.1e-34	cytochrome b5 [Phtheirospermum japonicum]
Ama-nmiR12-3p	AM_04151	psRobot;TargetFinder;	2	1.0;2;	AM_04151	K00422|1|1.3e-285|985.3|sind:105175637|polyphenol oxidase [EC:1.10.3.1]	PIN01138.1	4.1e-286	Catechol oxidase [Handroanthus impetiginosus]
Ama-nmiR12-3p	AM_23041	psRobot;TargetFinder;	2	2.5;4;	AM_23041	K13418|1|9.6e-55|220.7|ming:122082814|somatic embryogenesis receptor kinase 1 [EC:2.7.10.1 2.7.11.1]	XP_022858693.1	3.3e-67	LRR receptor kinase SERK2-like [Olea europaea var. sylvestris]
Ama-nmiR12-3p	AM_02910	psRobot;TargetFinder;	2	2.5;4;	AM_02910	K15407|1|2.7e-09|67.8|smo:SELMODRAFT_417998|queuine tRNA-ribosyltransferase accessory subunit	XP_011084971.1	2.9e-47	uncharacterized protein LOC105167095 [Sesamum indicum]
Ama-nmiR12-3p	AM_26090	psRobot;TargetFinder;	2	2.0;3;	AM_26090	K13418|1|4.6e-56|224.9|dct:110114305|somatic embryogenesis receptor kinase 1 [EC:2.7.10.1 2.7.11.1]	KAG6767337.1	7.9e-108	hypothetical protein POTOM_028537 [Populus tomentosa]
Ama-nmiR12-3p	AM_19999	psRobot;TargetFinder;	2	3.0;4;	AM_19999	K01280|1|8.0e-50|204.9|sind:105160468|tripeptidyl-peptidase II [EC:3.4.14.10]	XP_011076154.1	7.9e-49	tripeptidyl-peptidase 2 isoform X1 [Sesamum indicum]
Ama-nmiR12-3p	AM_19002	psRobot;TargetFinder;	2	2.2;3.5;	AM_19002	K13416|1|3.1e-69|266.2|sind:105172594|brassinosteroid insensitive 1-associated receptor kinase 1 [EC:2.7.10.1 2.7.11.1]	PPR99644.1	1.1e-121	hypothetical protein GOBAR_AA21013 [Gossypium barbadense]
Ama-nmiR12-3p	AM_19001	psRobot;TargetFinder;	2	2.2;3.5;	AM_19001	K13416|1|3.6e-69|267.7|sind:105172594|brassinosteroid insensitive 1-associated receptor kinase 1 [EC:2.7.10.1 2.7.11.1]	PPR99644.1	5.4e-125	hypothetical protein GOBAR_AA21013 [Gossypium barbadense]
Ama-nmiR12-3p	AM_11947	psRobot;TargetFinder;	2	4.0;4;	AM_11947	K12833|1|3.2e-09|67.4|dzi:111301177|pre-mRNA branch site protein p14	KAG6383682.1	4.5e-31	hypothetical protein SASPL_156557 [Salvia splendens]
Ama-nmiR12-3p	AM_33943	psRobot;TargetFinder;	2	3.0;4;	AM_33943	-	PIN02776.1	4.0e-40	hypothetical protein CDL12_24698 [Handroanthus impetiginosus]
Ama-nmiR12-3p	AM_04152	psRobot;TargetFinder;	2	1.0;2;	AM_04152	K00422|1|2.4e-289|997.3|sind:105175637|polyphenol oxidase [EC:1.10.3.1]	PIN01138.1	8.3e-289	Catechol oxidase [Handroanthus impetiginosus]
Ama-nmiR12-3p	AM_03344	psRobot;TargetFinder;	2	2.5;4;	AM_03344	K13416|1|1.2e-68|264.6|sind:105172594|brassinosteroid insensitive 1-associated receptor kinase 1 [EC:2.7.10.1 2.7.11.1]	XP_016539198.1	9.1e-68	PREDICTED: BRASSINOSTEROID INSENSITIVE 1-associated receptor kinase 1 isoform X4 [Capsicum annuum]
Ama-nmiR12-3p	AM_13790	psRobot;TargetFinder;	2	2.2;3.5;	AM_13790	-	KAG5566000.1	2.2e-21	hypothetical protein RHGRI_001807 [Rhododendron griersonianum]
Ama-nmiR15-3p	AM_22558	psRobot;TargetFinder;	2	1.5;3;	AM_22558	K14494|1|2.8e-36|157.5|mdm:103400470|DELLA protein	XP_011090295.1	0.0e+00	scarecrow-like protein 6 [Sesamum indicum]
Ama-nmiR15-3p	AM_02073	psRobot;TargetFinder;	2	1.5;3;	AM_02073	K14494|1|1.6e-38|164.9|rcn:112188833|DELLA protein	XP_011093313.1	0.0e+00	scarecrow-like protein 27 [Sesamum indicum]
Ama-nmiR15-3p	AM_18256	psRobot;TargetFinder;	2	3.5;3;	AM_18256	K14494|1|8.2e-40|169.5|rcn:112188833|DELLA protein	XP_011090295.1	0.0e+00	scarecrow-like protein 6 [Sesamum indicum]
Ama-nmiR15-3p	AM_10902	psRobot;TargetFinder;	2	1.8;2.5;	AM_10902	-	XP_011098358.1	2.4e-24	B3 domain-containing protein Os07g0563300-like isoform X1 [Sesamum indicum]
Ama-nmiR15-3p	AM_02875	psRobot;TargetFinder;	2	2.0;4;	AM_02875	K14494|1|2.8e-18|96.3|sbi:8058233|DELLA protein	KAA8538505.1	9.6e-95	hypothetical protein F0562_028124 [Nyssa sinensis]
Ama-nmiR15-3p	AM_03775	psRobot;TargetFinder;	2	2.0;4;	AM_03775	K01180|1|5.5e-06|56.2|pvu:PHAVU_004G049400g|endo-1,3(4)-beta-glucanase [EC:3.2.1.6]	PIM97354.1	1.8e-213	hypothetical protein CDL12_30176 [Handroanthus impetiginosus]
Ama-nmiR16-5p	AM_09658	psRobot;TargetFinder;	2	2.0;4;	AM_09658	-	PIN19532.1	1.0e-70	hypothetical protein CDL12_07788 [Handroanthus impetiginosus]
Ama-nmiR16-5p	AM_33398	psRobot;TargetFinder;	2	3.5;4;	AM_33398	K02350|1|3.8e-11|75.9|rcn:112192063|DNA polymerase zeta [EC:2.7.7.7]	XP_011072998.1	8.5e-39	zinc finger protein VAR3, chloroplastic isoform X1 [Sesamum indicum]
Ama-nmiR16-5p	AM_22805	psRobot;TargetFinder;	2	2.2;4;	AM_22805	K22565|1|5.8e-07|60.5|rcu:112533696|COMM domain containing 9	XP_011069994.1	2.1e-16	uncharacterized protein LOC105155755 isoform X2 [Sesamum indicum]
Ama-nmiR17-5p	AM_16422	psRobot;TargetFinder;	2	2.5;4;	AM_16422	K10268|1|9.8e-158|560.5|aprc:113869430|F-box and leucine-rich repeat protein 2/20	PIN13512.1	6.7e-251	Leucine rich repeat protein [Handroanthus impetiginosus]
Ama-nmiR17-5p	AM_13725	psRobot;TargetFinder;	2	1.5;2.5;	AM_13725	K01537|1|1.7e-15|91.3|sind:105173911|P-type Ca2+ transporter type 2C [EC:7.2.2.10]	KAF2306698.1	4.3e-18	hypothetical protein GH714_020628 [Hevea brasiliensis]
Ama-nmiR17-5p	AM_29499	psRobot;TargetFinder;	2	2.0;3.5;	AM_29499	K01537|1|1.6e-34|154.1|egt:105949961|P-type Ca2+ transporter type 2C [EC:7.2.2.10]	XP_012828723.1	1.6e-33	PREDICTED: calcium-transporting ATPase 10, plasma membrane-type [Erythranthe guttata]
Ama-nmiR18-3p	AM_26031	psRobot;TargetFinder;	2	1.0;2;	AM_26031	K09284|1|8.6e-35|152.5|sind:105170679|AP2-like factor, euAP2 lineage	XP_020552605.1	8.4e-34	ethylene-responsive transcription factor RAP2-7 isoform X2 [Sesamum indicum]
Ama-nmiR18-3p	AM_23514	psRobot;TargetFinder;	2	1.0;2;	AM_23514	K09284|1|3.6e-63|246.9|sind:105161130|AP2-like factor, euAP2 lineage	XP_011077024.1	3.6e-62	AP2-like ethylene-responsive transcription factor TOE3 isoform X2 [Sesamum indicum]
Ama-nmiR18-3p	AM_11206	psRobot;TargetFinder;	2	2.0;4;	AM_11206	K19729|1|1.5e-24|120.2|tcc:18588166|guanine nucleotide-binding protein G(t) subunit alpha 3	XP_011074616.1	1.2e-153	extra-large guanine nucleotide-binding protein 3 [Sesamum indicum]
Ama-nmiR18-3p	AM_09545	psRobot;TargetFinder;	2	2.0;3;	AM_09545	K07375|1|2.4e-08|64.7|taes:123070672|tubulin beta	XP_011099409.1	8.8e-116	ACT domain-containing protein ACR1 isoform X3 [Sesamum indicum]
Ama-nmiR18-3p	AM_05507	psRobot;TargetFinder;	2	1.0;2;	AM_05507	K09284|1|9.2e-64|248.4|sind:105176219|AP2-like factor, euAP2 lineage	PIM98925.1	1.9e-65	hypothetical protein CDL12_28586 [Handroanthus impetiginosus]
Ama-nmiR18-3p	AM_29015	psRobot;TargetFinder;	2	2.0;3;	AM_29015	K25163|1|5.7e-117|426.8|sind:105167921|wings apart-like protein	XP_011086103.1	5.6e-116	uncharacterized protein LOC105167921 [Sesamum indicum]
Ama-nmiR18-3p	AM_13318	psRobot;TargetFinder;	2	1.8;3;	AM_13318	-	PIN24956.1	1.6e-51	hypothetical protein CDL12_02296 [Handroanthus impetiginosus]
Ama-nmiR18-3p	AM_04162	psRobot;TargetFinder;	2	2.0;3;	AM_04162	K25163|1|5.6e-84|317.4|sind:105167921|wings apart-like protein	XP_011086103.1	5.5e-83	uncharacterized protein LOC105167921 [Sesamum indicum]
Ama-nmiR18-3p	AM_23192	psRobot;TargetFinder;	2	2.0;4;	AM_23192	K01051|1|3.3e-15|86.3|var:108341535|pectinesterase [EC:3.1.1.11]	XP_011074760.1	1.5e-184	trihelix transcription factor GT-2-like [Sesamum indicum]
Ama-nmiR18-3p	AM_01808	psRobot;TargetFinder;	2	3.0;4;	AM_01808	K00430|1|2.6e-18|99.0|soe:110791652|peroxidase [EC:1.11.1.7]!K01179|2|1.4e-16|93.2|cmo:103498458|endoglucanase [EC:3.2.1.4]!K23553|3|1.5e-13|83.2|cann:107865125|post-GPI attachment to proteins factor 3	PIM98950.1	2.6e-86	hypothetical protein CDL12_28560 [Handroanthus impetiginosus]
Ama-nmiR18-3p	AM_25631	psRobot;TargetFinder;	2	1.0;2;	AM_25631	K09284|1|7.2e-64|249.2|sind:105161408|AP2-like factor, euAP2 lineage	XP_011077383.1	7.1e-63	floral homeotic protein APETALA 2 [Sesamum indicum]
Ama-nmiR18-3p	AM_27538	psRobot;TargetFinder;	2	0.5;1;	AM_27538	K09284|1|1.6e-45|188.3|sind:105170345|AP2-like factor, euAP2 lineage	PIM98500.1	1.0e-51	hypothetical protein CDL12_29022 [Handroanthus impetiginosus]
Ama-nmiR18-3p	AM_10328	psRobot;TargetFinder;	2	3.2;4;	AM_10328	K13100|1|6.6e-156|555.8|sind:105171074|pre-mRNA-splicing factor CWC22	PIN18952.1	1.5e-164	hypothetical protein CDL12_08355 [Handroanthus impetiginosus]
Ama-nmiR18-3p	AM_11304	psRobot;TargetFinder;	2	2.0;4;	AM_11304	K09284|1|8.7e-60|235.3|sind:105161408|AP2-like factor, euAP2 lineage	PIN05086.1	5.9e-60	hypothetical protein CDL12_22382 [Handroanthus impetiginosus]
Ama-nmiR18-3p	AM_16706	psRobot;TargetFinder;	2	0.5;1;	AM_16706	K09284|1|7.4e-61|239.6|sind:105161130|AP2-like factor, euAP2 lineage	GFP89733.1	8.3e-64	floral homeotic protein apetala 2 [Phtheirospermum japonicum]
Ama-nmiR18-3p	AM_23952	psRobot;TargetFinder;	2	2.0;3;	AM_23952	K19045|1|7.1e-30|136.7|sind:105163569|E3 ubiquitin-protein ligase BIG BROTHER and related proteins [EC:2.3.2.27]	XP_011080278.1	7.0e-29	E3 ubiquitin ligase BIG BROTHER [Sesamum indicum]
Ama-nmiR18-3p	AM_03255	psRobot;TargetFinder;	2	3.0;4;	AM_03255	-	PIN26849.1	2.6e-26	hypothetical protein CDL12_00393 [Handroanthus impetiginosus]
Ama-nmiR18-3p	AM_28742	psRobot;TargetFinder;	2	1.0;2;	AM_28742	K09284|1|1.6e-71|274.6|sind:105176219|AP2-like factor, euAP2 lineage	XP_011097250.1	1.6e-70	floral homeotic protein APETALA 2-like isoform X2 [Sesamum indicum]
Ama-nmiR18-3p	AM_28129	psRobot;TargetFinder;	2	0.5;1;	AM_28129	K09284|1|6.5e-35|152.9|sind:105170345|AP2-like factor, euAP2 lineage	PIM98500.1	3.3e-38	hypothetical protein CDL12_29022 [Handroanthus impetiginosus]
Ama-nmiR18-3p	AM_10078	psRobot;TargetFinder;	2	1.5;3;	AM_10078	K09284|1|8.2e-65|252.7|sind:105176219|AP2-like factor, euAP2 lineage	XP_011097250.1	8.1e-64	floral homeotic protein APETALA 2-like isoform X2 [Sesamum indicum]
Ama-nmiR18-3p	AM_21899	psRobot;TargetFinder;	2	2.0;4;	AM_21899	K00249|1|6.9e-36|157.5|sind:105156871|acyl-CoA dehydrogenase [EC:1.3.8.7]	XP_011071423.1	6.8e-35	probable acyl-CoA dehydrogenase IBR3 [Sesamum indicum]
Ama-nmiR21-3p	AM_08627	psRobot;TargetFinder;	2	2.0;3;	AM_08627	K01054|1|2.7e-33|147.5|sind:105161810|acylglycerol lipase [EC:3.1.1.23]	XP_020549670.1	2.7e-32	caffeoylshikimate esterase-like [Sesamum indicum]
Ama-nmiR21-3p	AM_28821	psRobot;TargetFinder;	2	3.5;3;	AM_28821	K13434|1|7.5e-34|148.7|pop:7464740|pathogenesis-related genes transcriptional activator PTI6	PIN23628.1	3.3e-102	hypothetical protein CDL12_03659 [Handroanthus impetiginosus]
Ama-nmiR25-5p	AM_00442	psRobot;TargetFinder;	2	4.0;4;	AM_00442	K12867|1|9.4e-08|61.6|cvr:CHLNCDRAFT_134697|pre-mRNA-splicing factor SYF1	XP_011099498.1	5.6e-137	probable inactive purple acid phosphatase 29 isoform X1 [Sesamum indicum]
Ama-nmiR25-5p	AM_13677	psRobot;TargetFinder;	2	2.0;2.5;	AM_13677	-	PNW69918.1	6.1e-07	hypothetical protein CHLRE_17g698233v5 [Chlamydomonas reinhardtii]
Ama-nmiR25-5p	AM_16658	psRobot;TargetFinder;	2	3.5;3.5;	AM_16658	K06111|1|1.9e-31|144.4|egt:105955567|exocyst complex component 4	KAF6140233.1	1.8e-30	hypothetical protein GIB67_000281 [Kingdonia uniflora]
Ama-nmiR25-5p	AM_00441	psRobot;TargetFinder;	2	4.0;4;	AM_00441	K12867|1|3.0e-07|60.8|cvr:CHLNCDRAFT_134697|pre-mRNA-splicing factor SYF1	XP_011099498.1	5.2e-136	probable inactive purple acid phosphatase 29 isoform X1 [Sesamum indicum]
Ama-nmiR25-5p	AM_18237	psRobot;TargetFinder;	2	1.5;2;	AM_18237	K13415|1|9.3e-09|65.5|mdm:103413440|protein brassinosteroid insensitive 1 [EC:2.7.10.1 2.7.11.1]	XP_011090065.1	6.5e-46	squamosa promoter-binding-like protein 7 isoform X2 [Sesamum indicum]
Ama-nmiR25-5p	AM_18553	psRobot;TargetFinder;	2	1.5;2;	AM_18553	K13415|1|2.2e-08|65.1|mdm:103413440|protein brassinosteroid insensitive 1 [EC:2.7.10.1 2.7.11.1]	KZV24451.1	5.7e-64	squamosa promoter-binding-like protein 16-like [Dorcoceras hygrometricum]
Ama-nmiR25-5p	AM_11874	psRobot;TargetFinder;	2	1.0;1;	AM_11874	K13415|1|5.5e-11|73.2|mdm:103413440|protein brassinosteroid insensitive 1 [EC:2.7.10.1 2.7.11.1]	XP_011075166.1	4.1e-82	squamosa promoter-binding-like protein 9 [Sesamum indicum]
Ama-nmiR25-5p	AM_20053	psRobot;TargetFinder;	2	2.2;3.5;	AM_20053	K01259|1|1.5e-19|104.0|sind:105169332|proline iminopeptidase [EC:3.4.11.5]	PIM98950.1	2.7e-68	hypothetical protein CDL12_28560 [Handroanthus impetiginosus]
Ama-nmiR25-5p	AM_06040	psRobot;TargetFinder;	2	2.0;4;	AM_06040	K13415|1|6.1e-14|82.8|mdm:103413440|protein brassinosteroid insensitive 1 [EC:2.7.10.1 2.7.11.1]	PIN15190.1	1.9e-38	hypothetical protein CDL12_12167 [Handroanthus impetiginosus]
Ama-nmiR25-5p	AM_33889	psRobot;TargetFinder;	2	4.0;3.5;	AM_33889	K15601|1|1.1e-146|526.6|sind:105160354|[histone H3]-dimethyl-L-lysine9 demethylase [EC:1.14.11.65]	XP_020549011.1	1.1e-145	uncharacterized protein LOC105160354 [Sesamum indicum]
Ama-nmiR25-5p	AM_23442	psRobot;TargetFinder;	2	1.5;2;	AM_23442	K13415|1|1.1e-08|66.2|mdm:103413440|protein brassinosteroid insensitive 1 [EC:2.7.10.1 2.7.11.1]	KZV24451.1	1.9e-81	squamosa promoter-binding-like protein 16-like [Dorcoceras hygrometricum]
Ama-nmiR25-5p	AM_20145	psRobot;TargetFinder;	2	2.0;3;	AM_20145	K17686|1|1.0e-24|119.0|taes:123190109|P-type Cu+ transporter [EC:7.2.2.8]	XP_012833744.1	5.7e-165	PREDICTED: protein NUCLEAR FUSION DEFECTIVE 4-like [Erythranthe guttata]
Ama-nmiR25-5p	AM_23451	psRobot;TargetFinder;	2	1.0;1;	AM_23451	K13415|1|2.4e-10|71.6|mdm:103413440|protein brassinosteroid insensitive 1 [EC:2.7.10.1 2.7.11.1]	XP_011086806.1	1.2e-85	squamosa promoter-binding-like protein 12 [Sesamum indicum]
Ama-nmiR25-5p	AM_18323	psRobot;TargetFinder;	2	2.5;4;	AM_18323	K22757|1|1.1e-22|112.8|sind:105160434|glutaminyl-peptide cyclotransferase [EC:2.3.2.5]	XP_011076105.1	1.1e-21	glutaminyl-peptide cyclotransferase [Sesamum indicum]
Ama-nmiR25-5p	AM_18371	psRobot;TargetFinder;	2	2.2;4;	AM_18371	K03655|1|5.4e-93|348.2|sind:105160040|ATP-dependent DNA helicase RecG [EC:5.6.2.4]	XP_011075609.1	5.3e-92	ATP-dependent DNA helicase homolog RECG, chloroplastic isoform X1 [Sesamum indicum]
Ama-nmiR25-5p	AM_04618	psRobot;TargetFinder;	2	1.0;1;	AM_04618	K13415|1|7.8e-11|73.2|mdm:103413440|protein brassinosteroid insensitive 1 [EC:2.7.10.1 2.7.11.1]	XP_011075166.1	1.3e-78	squamosa promoter-binding-like protein 9 [Sesamum indicum]
Ama-nmiR25-5p	AM_25100	psRobot;TargetFinder;	2	2.0;4;	AM_25100	K05665|1|2.3e-114|419.1|fve:101298730|ATP-binding cassette, subfamily C (CFTR/MRP), member 1 [EC:7.6.2.3]	XP_020554195.1	3.5e-130	ABC transporter C family member 12-like isoform X3 [Sesamum indicum]
Ama-nmiR25-5p	AM_10270	psRobot;TargetFinder;	2	2.8;4;	AM_10270	K13415|1|7.0e-08|63.2|mdm:103413440|protein brassinosteroid insensitive 1 [EC:2.7.10.1 2.7.11.1]	XP_011078637.1	1.4e-55	squamosa promoter-binding-like protein 6 [Sesamum indicum]
Ama-nmiR25-5p	AM_14384	psRobot;TargetFinder;	2	1.2;1.5;	AM_14384	K13415|1|4.9e-08|63.5|mdm:103413440|protein brassinosteroid insensitive 1 [EC:2.7.10.1 2.7.11.1]	XP_011070914.2	1.1e-59	squamosa promoter-binding-like protein 6 [Sesamum indicum]
Ama-nmiR25-5p	AM_04154	psRobot;TargetFinder;	2	2.2;4;	AM_04154	K16803|1|1.9e-66|260.4|sind:105175507|cytoskeleton-associated protein 5	PIN16310.1	1.1e-65	Microtubule-associated protein [Handroanthus impetiginosus]
Ama-nmiR25-5p	AM_16403	psRobot;TargetFinder;	2	4.0;4;	AM_16403	K13260|1|3.0e-116|422.2|qsu:112034321|isoflavone/4'-methoxyisoflavone 2'-hydroxylase [EC:1.14.14.90 1.14.14.89]!K20620|3|1.2e-80|303.9|han:110915199|fatty acid hydroxylase	GER36270.1	6.5e-195	cytochrome P450 [Striga asiatica]
Ama-nmiR25-5p	AM_11047	psRobot;TargetFinder;	2	2.5;4;	AM_11047	K13415|1|5.7e-13|79.7|mdm:103413440|protein brassinosteroid insensitive 1 [EC:2.7.10.1 2.7.11.1]	KAG6393707.1	1.3e-40	hypothetical protein SASPL_144274 [Salvia splendens]
Ama-nmiR25-5p	AM_05305	psRobot;TargetFinder;	2	3.2;4;	AM_05305	-	-	-	-
Ama-nmiR25-5p	AM_10616	psRobot;TargetFinder;	2	2.5;4;	AM_10616	-	PIN21722.1	1.4e-54	hypothetical protein CDL12_05577 [Handroanthus impetiginosus]
Ama-nmiR25-5p	AM_18545	psRobot;TargetFinder;	2	3.8;1;	AM_18545	-	XP_011086813.1	6.0e-106	squamosa promoter-binding-like protein 12 [Sesamum indicum]
Ama-nmiR25-5p	AM_08392	psRobot;TargetFinder;	2	3.5;2.5;	AM_08392	K13415|1|1.6e-08|65.9|mdm:103413440|protein brassinosteroid insensitive 1 [EC:2.7.10.1 2.7.11.1]	XP_011070914.2	3.5e-63	squamosa promoter-binding-like protein 6 [Sesamum indicum]
Ama-nmiR28-5p	AM_24460	psRobot;TargetFinder;	2	2.8;3.5;	AM_24460	K02994|1|4.6e-12|79.0|sind:11452449|small subunit ribosomal protein S8	XP_020551049.1	1.4e-174	probable serine/threonine protein kinase IRE4 isoform X2 [Sesamum indicum]
Ama-nmiR28-5p	AM_22322	psRobot;TargetFinder;	2	1.8;2.5;	AM_22322	K17710|1|4.9e-98|363.2|gmx:100796249|pentatricopeptide repeat domain-containing protein 1	XP_011080006.1	4.3e-263	pentatricopeptide repeat-containing protein At3g22470, mitochondrial [Sesamum indicum]
Ama-nmiR28-5p	AM_17435	psRobot;TargetFinder;	2	2.5;4;	AM_17435	K04506|1|3.0e-52|211.5|ming:122078525|E3 ubiquitin-protein ligase SIAH1 [EC:2.3.2.27]	XP_011097136.1	2.9e-115	uncharacterized protein LOC105176128 isoform X1 [Sesamum indicum]
Ama-nmiR33-5p	AM_10227	psRobot;TargetFinder;	2	2.5;4;	AM_10227	K00924|1|2.4e-154|550.1|cqi:110720574|kinase [EC:2.7.1.-]	XP_011101301.1	0.0e+00	probable LRR receptor-like serine/threonine-protein kinase At4g26540 [Sesamum indicum]
Ama-nmiR33-5p	AM_32409	psRobot;TargetFinder;	2	4.0;4;	AM_32409	K00924|1|7.6e-157|558.1|mus:103987754|kinase [EC:2.7.1.-]	XP_011074110.1	0.0e+00	LOW QUALITY PROTEIN: probable LRR receptor-like serine/threonine-protein kinase At1g34110 [Sesamum indicum]
Ama-nmiR33-5p	AM_02123	psRobot;TargetFinder;	2	2.0;4;	AM_02123	K13428|1|2.1e-222|775.8|boe:106313961|LRR receptor-like serine/threonine-protein kinase EFR [EC:2.7.11.1]	XP_020547786.1	0.0e+00	putative receptor-like protein kinase At3g47110 [Sesamum indicum]
Ama-nmiR33-5p	AM_33595	psRobot;TargetFinder;	2	1.5;3;	AM_33595	-	-	-	-
Ama-nmiR33-5p	AM_21869	psRobot;TargetFinder;	2	2.0;4;	AM_21869	-	KAG2395431.1	1.5e-07	Gibberellin 2-beta-dioxygenase [Vigna angularis]
Ama-nmiR33-5p	AM_26545	psRobot;TargetFinder;	2	1.5;4;	AM_26545	-	-	-	-
Ama-nmiR33-5p	AM_15461	psRobot;TargetFinder;	2	1.5;2.5;	AM_15461	K13420|1|7.7e-151|538.9|aof:109844526|LRR receptor-like serine/threonine-protein kinase FLS2 [EC:2.7.11.1]	PIM98323.1	0.0e+00	Serine/threonine protein kinase [Handroanthus impetiginosus]
Ama-nmiR35-3p	AM_23333	psRobot;TargetFinder;	2	0.8;1.5;	AM_23333	K00521|1|2.0e-13|82.0|cpep:111802683|ferric-chelate reductase [EC:1.16.1.7]!K17756|5|8.1e-10|70.1|pvy:116138613|long-chain-alcohol oxidase [EC:1.1.3.20]	XP_020554699.1	7.9e-41	NAC domain-containing protein 82-like isoform X2 [Sesamum indicum]
Ama-nmiR35-3p	AM_08321	psRobot;TargetFinder;	2	0.5;1;	AM_08321	K00521|1|2.9e-16|91.7|cmos:111447866|ferric-chelate reductase [EC:1.16.1.7]!K17756|5|2.5e-12|78.6|pvy:116138613|long-chain-alcohol oxidase [EC:1.1.3.20]	XP_020554699.1	1.3e-36	NAC domain-containing protein 82-like isoform X2 [Sesamum indicum]
Ama-nmiR35-3p	AM_08227	psRobot;TargetFinder;	2	2.0;3;	AM_08227	K00521|1|1.2e-17|96.3|cpep:111802683|ferric-chelate reductase [EC:1.16.1.7]!K17756|5|3.8e-13|81.3|pvy:116138613|long-chain-alcohol oxidase [EC:1.1.3.20]	XP_020554699.1	1.2e-39	NAC domain-containing protein 82-like isoform X2 [Sesamum indicum]
Ama-nmiR36-5p	AM_23164	psRobot;TargetFinder;	2	3.0;4;	AM_23164	K12865|1|2.2e-33|149.1|sind:105159446|polyglutamine-binding protein 1	XP_011074817.1	2.1e-32	uncharacterized protein LOC105159446 [Sesamum indicum]
Ama-nmiR36-5p	AM_10676	psRobot;TargetFinder;	2	2.5;3.5;	AM_10676	K13123|1|3.3e-89|335.9|sind:105171973|G patch domain-containing protein 1	XP_011091576.1	3.3e-88	G patch domain-containing protein TGH [Sesamum indicum]
Ama-nmiR36-5p	AM_13002	psRobot;TargetFinder;	2	3.8;3.5;	AM_13002	-	RWR72876.1	1.1e-87	plant/F20M13-60 protein [Cinnamomum micranthum f. kanehirae]
Ama-nmiR36-5p	AM_00805	psRobot;TargetFinder;	2	3.0;4;	AM_00805	K24738|1|0.0e+00|1362.4|sind:105164050|rabconnectin-3b	AMP82934.1	0.0e+00	WRKY56 [Catalpa bungei]
Ama-nmiR36-5p	AM_04525	psRobot;TargetFinder;	2	3.0;4;	AM_04525	K12447|1|3.3e-92|345.5|thj:104808371|UDP-sugar pyrophosphorylase [EC:2.7.7.64]	BBG95936.1	1.0e-97	RmlC-like cupins superfamily protein, partial [Prunus dulcis]
Ama-nmiR36-5p	AM_10702	psRobot;TargetFinder;	2	2.0;4;	AM_10702	K16196|1|5.5e-37|163.7|sind:105179658|eukaryotic translation initiation factor 2-alpha kinase 4 [EC:2.7.11.1]	XP_020547041.1	5.4e-36	eIF-2-alpha kinase GCN2 isoform X1 [Sesamum indicum]
Ama-nmiR36-5p	AM_08349	psRobot;TargetFinder;	2	0.0;0;	AM_08349	K23802|1|4.0e-126|458.4|sind:105171926|SAC3 family protein LENG8/THP3	XP_011091493.1	4.0e-125	SAC3 family protein A isoform X2 [Sesamum indicum]
Ama-nmiR37-5p	AM_23164	psRobot;TargetFinder;	2	3.0;4;	AM_23164	K12865|1|2.2e-33|149.1|sind:105159446|polyglutamine-binding protein 1	XP_011074817.1	2.1e-32	uncharacterized protein LOC105159446 [Sesamum indicum]
Ama-nmiR37-5p	AM_10676	psRobot;TargetFinder;	2	2.5;3.5;	AM_10676	K13123|1|3.3e-89|335.9|sind:105171973|G patch domain-containing protein 1	XP_011091576.1	3.3e-88	G patch domain-containing protein TGH [Sesamum indicum]
Ama-nmiR37-5p	AM_13002	psRobot;TargetFinder;	2	3.8;3.5;	AM_13002	-	RWR72876.1	1.1e-87	plant/F20M13-60 protein [Cinnamomum micranthum f. kanehirae]
Ama-nmiR37-5p	AM_00805	psRobot;TargetFinder;	2	3.0;4;	AM_00805	K24738|1|0.0e+00|1362.4|sind:105164050|rabconnectin-3b	AMP82934.1	0.0e+00	WRKY56 [Catalpa bungei]
Ama-nmiR37-5p	AM_04525	psRobot;TargetFinder;	2	3.0;4;	AM_04525	K12447|1|3.3e-92|345.5|thj:104808371|UDP-sugar pyrophosphorylase [EC:2.7.7.64]	BBG95936.1	1.0e-97	RmlC-like cupins superfamily protein, partial [Prunus dulcis]
Ama-nmiR37-5p	AM_10702	psRobot;TargetFinder;	2	2.0;4;	AM_10702	K16196|1|5.5e-37|163.7|sind:105179658|eukaryotic translation initiation factor 2-alpha kinase 4 [EC:2.7.11.1]	XP_020547041.1	5.4e-36	eIF-2-alpha kinase GCN2 isoform X1 [Sesamum indicum]
Ama-nmiR37-5p	AM_08349	psRobot;TargetFinder;	2	0.0;0;	AM_08349	K23802|1|4.0e-126|458.4|sind:105171926|SAC3 family protein LENG8/THP3	XP_011091493.1	4.0e-125	SAC3 family protein A isoform X2 [Sesamum indicum]
Ama-nmiR50-5p	AM_31828	psRobot;TargetFinder;	2	2.8;3.5;	AM_31828	K10144|1|6.5e-12|77.0|pvy:116124142|RING finger and CHY zinc finger domain-containing protein 1 [EC:2.3.2.27]	GFP79596.1	4.4e-113	hypothetical protein PHJA_000103100 [Phtheirospermum japonicum]
Ama-nmiR50-5p	AM_32703	psRobot;TargetFinder;	2	2.0;3.5;	AM_32703	K10401|1|7.8e-69|265.8|vri:117934392|kinesin family member 18/19	KZV21715.1	2.8e-70	hypothetical protein F511_02873 [Dorcoceras hygrometricum]
Ama-nmiR50-5p	AM_33389	psRobot;TargetFinder;	2	3.0;4;	AM_33389	-	XP_040861725.1	1.6e-47	uncharacterized protein LOC100813397 isoform X1 [Glycine max]
Ama-nmiR53-5p	AM_00442	psRobot;TargetFinder;	2	4.0;4;	AM_00442	K12867|1|9.4e-08|61.6|cvr:CHLNCDRAFT_134697|pre-mRNA-splicing factor SYF1	XP_011099498.1	5.6e-137	probable inactive purple acid phosphatase 29 isoform X1 [Sesamum indicum]
Ama-nmiR53-5p	AM_13677	psRobot;TargetFinder;	2	2.0;2.5;	AM_13677	-	PNW69918.1	6.1e-07	hypothetical protein CHLRE_17g698233v5 [Chlamydomonas reinhardtii]
Ama-nmiR53-5p	AM_16658	psRobot;TargetFinder;	2	3.5;3.5;	AM_16658	K06111|1|1.9e-31|144.4|egt:105955567|exocyst complex component 4	KAF6140233.1	1.8e-30	hypothetical protein GIB67_000281 [Kingdonia uniflora]
Ama-nmiR53-5p	AM_00441	psRobot;TargetFinder;	2	4.0;4;	AM_00441	K12867|1|3.0e-07|60.8|cvr:CHLNCDRAFT_134697|pre-mRNA-splicing factor SYF1	XP_011099498.1	5.2e-136	probable inactive purple acid phosphatase 29 isoform X1 [Sesamum indicum]
Ama-nmiR53-5p	AM_18237	psRobot;TargetFinder;	2	1.5;2;	AM_18237	K13415|1|9.3e-09|65.5|mdm:103413440|protein brassinosteroid insensitive 1 [EC:2.7.10.1 2.7.11.1]	XP_011090065.1	6.5e-46	squamosa promoter-binding-like protein 7 isoform X2 [Sesamum indicum]
Ama-nmiR53-5p	AM_18553	psRobot;TargetFinder;	2	1.5;2;	AM_18553	K13415|1|2.2e-08|65.1|mdm:103413440|protein brassinosteroid insensitive 1 [EC:2.7.10.1 2.7.11.1]	KZV24451.1	5.7e-64	squamosa promoter-binding-like protein 16-like [Dorcoceras hygrometricum]
Ama-nmiR53-5p	AM_11874	psRobot;TargetFinder;	2	1.0;1;	AM_11874	K13415|1|5.5e-11|73.2|mdm:103413440|protein brassinosteroid insensitive 1 [EC:2.7.10.1 2.7.11.1]	XP_011075166.1	4.1e-82	squamosa promoter-binding-like protein 9 [Sesamum indicum]
Ama-nmiR53-5p	AM_20053	psRobot;TargetFinder;	2	2.2;3.5;	AM_20053	K01259|1|1.5e-19|104.0|sind:105169332|proline iminopeptidase [EC:3.4.11.5]	PIM98950.1	2.7e-68	hypothetical protein CDL12_28560 [Handroanthus impetiginosus]
Ama-nmiR53-5p	AM_06040	psRobot;TargetFinder;	2	2.0;4;	AM_06040	K13415|1|6.1e-14|82.8|mdm:103413440|protein brassinosteroid insensitive 1 [EC:2.7.10.1 2.7.11.1]	PIN15190.1	1.9e-38	hypothetical protein CDL12_12167 [Handroanthus impetiginosus]
Ama-nmiR53-5p	AM_33889	psRobot;TargetFinder;	2	4.0;3.5;	AM_33889	K15601|1|1.1e-146|526.6|sind:105160354|[histone H3]-dimethyl-L-lysine9 demethylase [EC:1.14.11.65]	XP_020549011.1	1.1e-145	uncharacterized protein LOC105160354 [Sesamum indicum]
Ama-nmiR53-5p	AM_23442	psRobot;TargetFinder;	2	1.5;2;	AM_23442	K13415|1|1.1e-08|66.2|mdm:103413440|protein brassinosteroid insensitive 1 [EC:2.7.10.1 2.7.11.1]	KZV24451.1	1.9e-81	squamosa promoter-binding-like protein 16-like [Dorcoceras hygrometricum]
Ama-nmiR53-5p	AM_20145	psRobot;TargetFinder;	2	2.0;3;	AM_20145	K17686|1|1.0e-24|119.0|taes:123190109|P-type Cu+ transporter [EC:7.2.2.8]	XP_012833744.1	5.7e-165	PREDICTED: protein NUCLEAR FUSION DEFECTIVE 4-like [Erythranthe guttata]
Ama-nmiR53-5p	AM_23451	psRobot;TargetFinder;	2	1.0;1;	AM_23451	K13415|1|2.4e-10|71.6|mdm:103413440|protein brassinosteroid insensitive 1 [EC:2.7.10.1 2.7.11.1]	XP_011086806.1	1.2e-85	squamosa promoter-binding-like protein 12 [Sesamum indicum]
Ama-nmiR53-5p	AM_18323	psRobot;TargetFinder;	2	2.5;4;	AM_18323	K22757|1|1.1e-22|112.8|sind:105160434|glutaminyl-peptide cyclotransferase [EC:2.3.2.5]	XP_011076105.1	1.1e-21	glutaminyl-peptide cyclotransferase [Sesamum indicum]
Ama-nmiR53-5p	AM_18371	psRobot;TargetFinder;	2	2.2;4;	AM_18371	K03655|1|5.4e-93|348.2|sind:105160040|ATP-dependent DNA helicase RecG [EC:5.6.2.4]	XP_011075609.1	5.3e-92	ATP-dependent DNA helicase homolog RECG, chloroplastic isoform X1 [Sesamum indicum]
Ama-nmiR53-5p	AM_04618	psRobot;TargetFinder;	2	1.0;1;	AM_04618	K13415|1|7.8e-11|73.2|mdm:103413440|protein brassinosteroid insensitive 1 [EC:2.7.10.1 2.7.11.1]	XP_011075166.1	1.3e-78	squamosa promoter-binding-like protein 9 [Sesamum indicum]
Ama-nmiR53-5p	AM_25100	psRobot;TargetFinder;	2	2.0;4;	AM_25100	K05665|1|2.3e-114|419.1|fve:101298730|ATP-binding cassette, subfamily C (CFTR/MRP), member 1 [EC:7.6.2.3]	XP_020554195.1	3.5e-130	ABC transporter C family member 12-like isoform X3 [Sesamum indicum]
Ama-nmiR53-5p	AM_10270	psRobot;TargetFinder;	2	2.8;4;	AM_10270	K13415|1|7.0e-08|63.2|mdm:103413440|protein brassinosteroid insensitive 1 [EC:2.7.10.1 2.7.11.1]	XP_011078637.1	1.4e-55	squamosa promoter-binding-like protein 6 [Sesamum indicum]
Ama-nmiR53-5p	AM_14384	psRobot;TargetFinder;	2	1.2;1.5;	AM_14384	K13415|1|4.9e-08|63.5|mdm:103413440|protein brassinosteroid insensitive 1 [EC:2.7.10.1 2.7.11.1]	XP_011070914.2	1.1e-59	squamosa promoter-binding-like protein 6 [Sesamum indicum]
Ama-nmiR53-5p	AM_04154	psRobot;TargetFinder;	2	2.2;4;	AM_04154	K16803|1|1.9e-66|260.4|sind:105175507|cytoskeleton-associated protein 5	PIN16310.1	1.1e-65	Microtubule-associated protein [Handroanthus impetiginosus]
Ama-nmiR53-5p	AM_16403	psRobot;TargetFinder;	2	4.0;4;	AM_16403	K13260|1|3.0e-116|422.2|qsu:112034321|isoflavone/4'-methoxyisoflavone 2'-hydroxylase [EC:1.14.14.90 1.14.14.89]!K20620|3|1.2e-80|303.9|han:110915199|fatty acid hydroxylase	GER36270.1	6.5e-195	cytochrome P450 [Striga asiatica]
Ama-nmiR53-5p	AM_11047	psRobot;TargetFinder;	2	2.5;4;	AM_11047	K13415|1|5.7e-13|79.7|mdm:103413440|protein brassinosteroid insensitive 1 [EC:2.7.10.1 2.7.11.1]	KAG6393707.1	1.3e-40	hypothetical protein SASPL_144274 [Salvia splendens]
Ama-nmiR53-5p	AM_05305	psRobot;TargetFinder;	2	3.2;4;	AM_05305	-	-	-	-
Ama-nmiR53-5p	AM_10616	psRobot;TargetFinder;	2	2.5;4;	AM_10616	-	PIN21722.1	1.4e-54	hypothetical protein CDL12_05577 [Handroanthus impetiginosus]
Ama-nmiR53-5p	AM_18545	psRobot;TargetFinder;	2	3.8;1;	AM_18545	-	XP_011086813.1	6.0e-106	squamosa promoter-binding-like protein 12 [Sesamum indicum]
Ama-nmiR53-5p	AM_08392	psRobot;TargetFinder;	2	3.5;2.5;	AM_08392	K13415|1|1.6e-08|65.9|mdm:103413440|protein brassinosteroid insensitive 1 [EC:2.7.10.1 2.7.11.1]	XP_011070914.2	3.5e-63	squamosa promoter-binding-like protein 6 [Sesamum indicum]
Ama-nmiR59-3p	AM_08627	psRobot;TargetFinder;	2	2.0;3;	AM_08627	K01054|1|2.7e-33|147.5|sind:105161810|acylglycerol lipase [EC:3.1.1.23]	XP_020549670.1	2.7e-32	caffeoylshikimate esterase-like [Sesamum indicum]
Ama-nmiR59-3p	AM_28821	psRobot;TargetFinder;	2	3.5;3;	AM_28821	K13434|1|7.5e-34|148.7|pop:7464740|pathogenesis-related genes transcriptional activator PTI6	PIN23628.1	3.3e-102	hypothetical protein CDL12_03659 [Handroanthus impetiginosus]
Ama-nmiR60-5p	AM_10227	psRobot;TargetFinder;	2	2.5;4;	AM_10227	K00924|1|2.4e-154|550.1|cqi:110720574|kinase [EC:2.7.1.-]	XP_011101301.1	0.0e+00	probable LRR receptor-like serine/threonine-protein kinase At4g26540 [Sesamum indicum]
Ama-nmiR60-5p	AM_32409	psRobot;TargetFinder;	2	4.0;4;	AM_32409	K00924|1|7.6e-157|558.1|mus:103987754|kinase [EC:2.7.1.-]	XP_011074110.1	0.0e+00	LOW QUALITY PROTEIN: probable LRR receptor-like serine/threonine-protein kinase At1g34110 [Sesamum indicum]
Ama-nmiR60-5p	AM_02123	psRobot;TargetFinder;	2	2.0;4;	AM_02123	K13428|1|2.1e-222|775.8|boe:106313961|LRR receptor-like serine/threonine-protein kinase EFR [EC:2.7.11.1]	XP_020547786.1	0.0e+00	putative receptor-like protein kinase At3g47110 [Sesamum indicum]
Ama-nmiR60-5p	AM_33595	psRobot;TargetFinder;	2	1.5;3;	AM_33595	-	-	-	-
Ama-nmiR60-5p	AM_21869	psRobot;TargetFinder;	2	2.0;4;	AM_21869	-	KAG2395431.1	1.5e-07	Gibberellin 2-beta-dioxygenase [Vigna angularis]
Ama-nmiR60-5p	AM_26545	psRobot;TargetFinder;	2	1.5;4;	AM_26545	-	-	-	-
Ama-nmiR60-5p	AM_15461	psRobot;TargetFinder;	2	1.5;2.5;	AM_15461	K13420|1|7.7e-151|538.9|aof:109844526|LRR receptor-like serine/threonine-protein kinase FLS2 [EC:2.7.11.1]	PIM98323.1	0.0e+00	Serine/threonine protein kinase [Handroanthus impetiginosus]
Ama-nmiR63-3p	AM_10714	psRobot;TargetFinder;	2	2.0;3.5;	AM_10714	K01179|1|3.8e-23|113.2|cre:CHLRE_17g730600v5|endoglucanase [EC:3.2.1.4]!K10990|2|1.0e-20|105.1|bdi:100828863|RecQ-mediated genome instability protein 1	XP_019255718.1	3.5e-52	PREDICTED: cucumber peeling cupredoxin-like [Nicotiana attenuata]
Ama-nmiR63-3p	AM_19607	psRobot;TargetFinder;	2	3.5;4;	AM_19607	K10636|1|7.2e-49|200.3|sind:105160599|E3 ubiquitin-protein ligase AMFR [EC:2.3.2.36]	PIN22400.1	1.5e-50	E3 ubiquitin ligase [Handroanthus impetiginosus]
Ama-nmiR63-3p	AM_22941	psRobot;TargetFinder;	2	4.0;3.5;	AM_22941	K15042|1|4.3e-60|237.3|sind:105165202|importin subunit alpha-6/7	XP_011079596.1	2.9e-60	importin subunit alpha [Sesamum indicum]
Ama-nmiR64-3p	AM_10627	psRobot;TargetFinder;	2	2.2;3.5;	AM_10627	K17800|1|2.4e-65|255.8|egt:105959486|LETM1 and EF-hand domain-containing protein 1, mitochondrial	XP_012839049.1	2.3e-64	PREDICTED: LETM1 and EF-hand domain-containing protein 1, mitochondrial-like [Erythranthe guttata]
Ama-nmiR64-3p	AM_28624	psRobot;TargetFinder;	2	2.2;3.5;	AM_28624	-	XP_011095896.1	3.1e-39	phosphatidylinositol/phosphatidylcholine transfer protein SFH2 [Sesamum indicum]
Ama-nmiR64-3p	AM_04136	psRobot;TargetFinder;	2	2.0;4;	AM_04136	K07456|1|6.1e-135|486.5|oeu:111368558|DNA mismatch repair protein MutS2	XP_020553865.1	2.5e-164	endonuclease MutS2 isoform X1 [Sesamum indicum]
Ama-nmiR64-3p	AM_33670	psRobot;TargetFinder;	2	2.0;3;	AM_33670	K15292|1|1.7e-43|183.7|sind:105155625|syntaxin-binding protein 1	KAG5565649.1	9.1e-49	hypothetical protein RHGRI_001534 [Rhododendron griersonianum]
Ama-nmiR64-3p	AM_13286	psRobot;TargetFinder;	2	2.5;4;	AM_13286	K11420|1|4.4e-43|183.3|sind:105177488|[histone H3]-lysine9 N-trimethyltransferase EHMT [EC:2.1.1.355]	XP_011098970.2	4.3e-42	histone-lysine N-methyltransferase, H3 lysine-9 specific SUVH4 [Sesamum indicum]
Ama-nmiR64-3p	AM_29183	psRobot;TargetFinder;	2	1.8;3;	AM_29183	K14611|1|4.6e-36|157.5|egt:105966264|solute carrier family 23 (nucleobase transporter), member 1	KAG6422196.1	1.5e-38	hypothetical protein SASPL_118760 [Salvia splendens]
Ama-nmiR64-3p	AM_16296	psRobot;TargetFinder;	2	1.8;3.5;	AM_16296	K11322|1|1.2e-32|147.1|sind:105172481|enhancer of polycomb-like protein	XP_011092226.1	1.2e-31	uncharacterized protein LOC105172481 [Sesamum indicum]
Ama-nmiR64-3p	AM_27459	psRobot;TargetFinder;	2	3.8;4;	AM_27459	K15728|1|1.7e-181|641.3|sind:105166254|phosphatidate phosphatase LPIN [EC:3.1.3.4]	PIN10032.1	3.5e-181	Protein involved in plasmid maintenance/nuclear protein involved in lipid metabolism [Handroanthus impetiginosus]
Ama-nmiR68-3p	AM_04898	psRobot;TargetFinder;	2	3.5;4;	AM_04898	K15639|1|4.7e-64|249.6|sind:105157543|PHYB activation tagged suppressor 1 [EC:1.14.-.-]	PIN12065.1	3.6e-63	Cytochrome P450 CYP4/CYP19/CYP26 subfamily [Handroanthus impetiginosus]
Ama-nmiR68-3p	AM_22949	psRobot;TargetFinder;	2	2.0;4;	AM_22949	K09517|1|8.2e-20|103.2|oeu:111411742|DnaJ homolog subfamily B member 11	CAF2113604.1	6.2e-27	unnamed protein product, partial [Brassica napus]
Ama-nmiR68-3p	AM_00269	psRobot;TargetFinder;	2	2.5;4;	AM_00269	K05909|1|1.4e-172|609.8|twl:120003042|laccase [EC:1.10.3.2]	KAF7119650.1	3.3e-173	hypothetical protein RHSIM_Rhsim13G0064300 [Rhododendron simsii]
Ama-nmiR68-3p	AM_08643	psRobot;TargetFinder;	2	3.0;4;	AM_08643	K12873|1|5.5e-30|137.9|oeu:111404070|bud site selection protein 31	KAF2612602.1	6.8e-56	hypothetical protein F2Q70_00013242 [Brassica cretica]
Ama-nmiR68-3p	AM_32808	psRobot;TargetFinder;	2	0.8;1.5;	AM_32808	-	XP_034702182.1	4.0e-19	basic blue protein-like [Vitis riparia]
Ama-nmiR68-3p	AM_03712	psRobot;TargetFinder;	2	2.5;4;	AM_03712	K06695|1|2.4e-38|164.1|hbr:110673045|26S proteasome regulatory subunit, ATPase 3, interacting protein	XP_021691722.1	2.3e-37	homologous-pairing protein 2 homolog [Hevea brasiliensis]
Ama-nmiR68-3p	AM_24908	psRobot;TargetFinder;	2	4.0;4;	AM_24908	K17686|1|7.3e-67|259.2|sind:105164606|P-type Cu+ transporter [EC:7.2.2.8]	XP_011081596.1	7.2e-66	copper-transporting ATPase PAA2, chloroplastic [Sesamum indicum]
Ama-nmiR68-3p	AM_31589	psRobot;TargetFinder;	2	2.0;3.5;	AM_31589	K03165|1|3.4e-62|246.5|pvy:116114485|DNA topoisomerase III [EC:5.6.2.1]!K13217|3|8.2e-56|225.3|vun:114183870|pre-mRNA-processing factor 39	XP_011083232.2	1.5e-197	LOW QUALITY PROTEIN: uncharacterized protein LOC105165795 [Sesamum indicum]
Ama-nmiR69-5p	AM_26011	psRobot;TargetFinder;	2	1.0;2;	AM_26011	K14485|1|3.8e-128|463.0|sind:105165245|transport inhibitor response 1	PIN05376.1	9.7e-128	Leucine rich repeat protein [Handroanthus impetiginosus]
Ama-nmiR69-5p	AM_19233	psRobot;TargetFinder;	2	0.5;1;	AM_19233	K14485|1|3.6e-139|499.6|sind:105163185|transport inhibitor response 1	XP_011079740.1	3.5e-138	protein TRANSPORT INHIBITOR RESPONSE 1-like [Sesamum indicum]
Ama-nmiR69-5p	AM_05276	psRobot;TargetFinder;	2	0.5;1;	AM_05276	K14485|1|1.5e-127|461.1|sind:105165245|transport inhibitor response 1	XP_011082496.1	1.5e-126	protein TRANSPORT INHIBITOR RESPONSE 1-like [Sesamum indicum]
Ama-nmiR69-5p	AM_15823	psRobot;TargetFinder;	2	1.0;2;	AM_15823	K14485|1|2.9e-88|330.5|psom:113357440|transport inhibitor response 1	GFQ01109.1	1.0e-129	protein auxin signaling F-box 3 [Phtheirospermum japonicum]
Ama-nmiR69-5p	AM_01106	psRobot;TargetFinder;	2	0.5;1;	AM_01106	K14485|1|2.5e-128|463.8|sind:105165245|transport inhibitor response 1	XP_011082496.1	2.4e-127	protein TRANSPORT INHIBITOR RESPONSE 1-like [Sesamum indicum]
Ama-nmiR74-3p	AM_04898	psRobot;TargetFinder;	2	3.5;4;	AM_04898	K15639|1|4.7e-64|249.6|sind:105157543|PHYB activation tagged suppressor 1 [EC:1.14.-.-]	PIN12065.1	3.6e-63	Cytochrome P450 CYP4/CYP19/CYP26 subfamily [Handroanthus impetiginosus]
Ama-nmiR74-3p	AM_22949	psRobot;TargetFinder;	2	2.0;4;	AM_22949	K09517|1|8.2e-20|103.2|oeu:111411742|DnaJ homolog subfamily B member 11	CAF2113604.1	6.2e-27	unnamed protein product, partial [Brassica napus]
Ama-nmiR74-3p	AM_00269	psRobot;TargetFinder;	2	2.5;4;	AM_00269	K05909|1|1.4e-172|609.8|twl:120003042|laccase [EC:1.10.3.2]	KAF7119650.1	3.3e-173	hypothetical protein RHSIM_Rhsim13G0064300 [Rhododendron simsii]
Ama-nmiR74-3p	AM_08643	psRobot;TargetFinder;	2	3.0;4;	AM_08643	K12873|1|5.5e-30|137.9|oeu:111404070|bud site selection protein 31	KAF2612602.1	6.8e-56	hypothetical protein F2Q70_00013242 [Brassica cretica]
Ama-nmiR74-3p	AM_32808	psRobot;TargetFinder;	2	0.8;1.5;	AM_32808	-	XP_034702182.1	4.0e-19	basic blue protein-like [Vitis riparia]
Ama-nmiR74-3p	AM_03712	psRobot;TargetFinder;	2	2.5;4;	AM_03712	K06695|1|2.4e-38|164.1|hbr:110673045|26S proteasome regulatory subunit, ATPase 3, interacting protein	XP_021691722.1	2.3e-37	homologous-pairing protein 2 homolog [Hevea brasiliensis]
Ama-nmiR74-3p	AM_24908	psRobot;TargetFinder;	2	4.0;4;	AM_24908	K17686|1|7.3e-67|259.2|sind:105164606|P-type Cu+ transporter [EC:7.2.2.8]	XP_011081596.1	7.2e-66	copper-transporting ATPase PAA2, chloroplastic [Sesamum indicum]
Ama-nmiR74-3p	AM_31589	psRobot;TargetFinder;	2	2.0;3.5;	AM_31589	K03165|1|3.4e-62|246.5|pvy:116114485|DNA topoisomerase III [EC:5.6.2.1]!K13217|3|8.2e-56|225.3|vun:114183870|pre-mRNA-processing factor 39	XP_011083232.2	1.5e-197	LOW QUALITY PROTEIN: uncharacterized protein LOC105165795 [Sesamum indicum]
Ama-nmiR81-5p	AM_26011	psRobot;TargetFinder;	2	1.5;3;	AM_26011	K14485|1|3.8e-128|463.0|sind:105165245|transport inhibitor response 1	PIN05376.1	9.7e-128	Leucine rich repeat protein [Handroanthus impetiginosus]
Ama-nmiR81-5p	AM_19233	psRobot;TargetFinder;	2	1.0;2;	AM_19233	K14485|1|3.6e-139|499.6|sind:105163185|transport inhibitor response 1	XP_011079740.1	3.5e-138	protein TRANSPORT INHIBITOR RESPONSE 1-like [Sesamum indicum]
Ama-nmiR81-5p	AM_05276	psRobot;TargetFinder;	2	1.0;2;	AM_05276	K14485|1|1.5e-127|461.1|sind:105165245|transport inhibitor response 1	XP_011082496.1	1.5e-126	protein TRANSPORT INHIBITOR RESPONSE 1-like [Sesamum indicum]
Ama-nmiR81-5p	AM_15823	psRobot;TargetFinder;	2	1.5;3;	AM_15823	K14485|1|2.9e-88|330.5|psom:113357440|transport inhibitor response 1	GFQ01109.1	1.0e-129	protein auxin signaling F-box 3 [Phtheirospermum japonicum]
Ama-nmiR81-5p	AM_01106	psRobot;TargetFinder;	2	1.0;2;	AM_01106	K14485|1|2.5e-128|463.8|sind:105165245|transport inhibitor response 1	XP_011082496.1	2.4e-127	protein TRANSPORT INHIBITOR RESPONSE 1-like [Sesamum indicum]
Ama-nmiR83-3p	AM_20671	psRobot;TargetFinder;	2	2.5;4;	AM_20671	K17279|1|2.6e-10|71.2|pvir:120657243|receptor expression-enhancing protein 5/6	XP_020551661.1	1.2e-27	S phase cyclin A-associated protein in the endoplasmic reticulum isoform X2 [Sesamum indicum]
Ama-nmiR83-3p	AM_33300	psRobot;TargetFinder;	2	2.5;4;	AM_33300	K14950|1|2.0e-185|656.0|sind:105171899|manganese-transporting P-type ATPase [EC:7.2.2.-]	XP_011091458.1	1.9e-184	probable manganese-transporting ATPase PDR2 [Sesamum indicum]
Ama-nmiR83-3p	AM_13240	psRobot;TargetFinder;	2	3.8;4;	AM_13240	-	PIN04056.1	1.7e-23	Peptidase Do [Handroanthus impetiginosus]
Ama-nmiR83-3p	AM_17774	psRobot;TargetFinder;	2	2.5;4;	AM_17774	K13415|1|9.7e-100|367.9|atr:18432040|protein brassinosteroid insensitive 1 [EC:2.7.10.1 2.7.11.1]	XP_011083980.1	0.0e+00	probable LRR receptor-like serine/threonine-protein kinase At2g24230 [Sesamum indicum]
Ama-nmiR83-3p	AM_20103	psRobot;TargetFinder;	2	3.0;2.5;	AM_20103	K02433|1|5.6e-18|97.4|apro:F751_6020|aspartyl-tRNA(Asn)/glutamyl-tRNA(Gln) amidotransferase subunit A [EC:6.3.5.6 6.3.5.7]	PIN15174.1	3.1e-52	Phosphatidylinositol transfer protein SEC14 [Handroanthus impetiginosus]
Ama-nmiR83-3p	AM_18000	psRobot;TargetFinder;	2	2.0;4;	AM_18000	K10400|1|2.0e-160|571.6|sind:105166475|kinesin family member 15	XP_011084147.1	2.0e-159	kinesin-like protein KIN-12B [Sesamum indicum]
Ama-nmiR83-3p	AM_23058	psRobot;TargetFinder;	2	2.5;3.5;	AM_23058	K19891|1|1.3e-18|99.4|smo:SELMODRAFT_231287|glucan endo-1,3-beta-glucosidase 1/2/3 [EC:3.2.1.39]	PIM97267.1	1.5e-39	hypothetical protein CDL12_30264 [Handroanthus impetiginosus]
Ama-nmiR83-3p	AM_27335	psRobot;TargetFinder;	2	2.2;4;	AM_27335	K04077|1|1.6e-34|151.8|cre:CHLRE_17g741450v5|chaperonin GroEL	XP_011096811.1	1.0e-64	chaperonin 60 subunit alpha 2, chloroplastic [Sesamum indicum]
Ama-nmiR83-3p	AM_20672	psRobot;TargetFinder;	2	2.5;4;	AM_20672	K17279|1|7.2e-11|73.2|hbr:110643602|receptor expression-enhancing protein 5/6	PSS02780.1	2.0e-25	HVA22-like protein [Actinidia chinensis var. chinensis]
Ama-nmiR83-3p	AM_09321	psRobot;TargetFinder;	2	2.5;4;	AM_09321	-	-	-	-
Ama-nmiR87-5p	AM_02345	psRobot;TargetFinder;	2	2.2;4;	AM_02345	K15728|1|1.4e-82|313.5|sind:105166254|phosphatidate phosphatase LPIN [EC:3.1.3.4]	XP_011083852.1	1.4e-81	phosphatidate phosphatase PAH2 isoform X1 [Sesamum indicum]
Ama-nmiR87-5p	AM_16277	psRobot;TargetFinder;	2	1.8;4;	AM_16277	K12391|1|3.9e-48|199.1|sind:105168234|AP-1 complex subunit gamma-1	KAG5017252.1	1.0e-47	hypothetical protein JHK85_023388 [Glycine max]
Ama-nmiR88-5p	AM_26011	psRobot;TargetFinder;	2	1.5;3;	AM_26011	K14485|1|3.8e-128|463.0|sind:105165245|transport inhibitor response 1	PIN05376.1	9.7e-128	Leucine rich repeat protein [Handroanthus impetiginosus]
Ama-nmiR88-5p	AM_19233	psRobot;TargetFinder;	2	1.0;2;	AM_19233	K14485|1|3.6e-139|499.6|sind:105163185|transport inhibitor response 1	XP_011079740.1	3.5e-138	protein TRANSPORT INHIBITOR RESPONSE 1-like [Sesamum indicum]
Ama-nmiR88-5p	AM_05276	psRobot;TargetFinder;	2	1.0;2;	AM_05276	K14485|1|1.5e-127|461.1|sind:105165245|transport inhibitor response 1	XP_011082496.1	1.5e-126	protein TRANSPORT INHIBITOR RESPONSE 1-like [Sesamum indicum]
Ama-nmiR88-5p	AM_15823	psRobot;TargetFinder;	2	1.5;3;	AM_15823	K14485|1|2.9e-88|330.5|psom:113357440|transport inhibitor response 1	GFQ01109.1	1.0e-129	protein auxin signaling F-box 3 [Phtheirospermum japonicum]
Ama-nmiR88-5p	AM_01106	psRobot;TargetFinder;	2	1.0;2;	AM_01106	K14485|1|2.5e-128|463.8|sind:105165245|transport inhibitor response 1	XP_011082496.1	2.4e-127	protein TRANSPORT INHIBITOR RESPONSE 1-like [Sesamum indicum]
Ama-nmiR89-5p	AM_23755	psRobot;TargetFinder;	2	2.2;4;	AM_23755	-	PIN21857.1	8.6e-60	Members of tubulin/FtsZ family [Handroanthus impetiginosus]
Ama-nmiR89-5p	AM_15404	psRobot;TargetFinder;	2	2.2;3;	AM_15404	-	XP_011074672.1	6.8e-87	uncharacterized protein LOC105159339 isoform X1 [Sesamum indicum]
Ama-nmiR89-5p	AM_12560	psRobot;TargetFinder;	2	2.0;3.5;	AM_12560	K06943|1|4.1e-24|118.2|sind:105167290|nucleolar GTP-binding protein	PIN09980.1	9.5e-25	hypothetical protein CDL12_17438 [Handroanthus impetiginosus]
Ama-nmiR89-5p	AM_28658	psRobot;TargetFinder;	2	1.8;3.5;	AM_28658	-	PIN21301.1	8.1e-49	hypothetical protein CDL12_05995 [Handroanthus impetiginosus]
Ama-nmiR89-5p	AM_23514	psRobot;TargetFinder;	2	1.8;3;	AM_23514	K09284|1|3.6e-63|246.9|sind:105161130|AP2-like factor, euAP2 lineage	XP_011077024.1	3.6e-62	AP2-like ethylene-responsive transcription factor TOE3 isoform X2 [Sesamum indicum]
Ama-nmiR89-5p	AM_22164	psRobot;TargetFinder;	2	2.0;4;	AM_22164	K13449|1|3.8e-59|230.7|sind:105172653|pathogenesis-related protein 1	QMS54637.1	2.0e-59	pathogenesis-related protein 6 [Volkameria inermis]
Ama-nmiR89-5p	AM_10968	psRobot;TargetFinder;	2	4.0;2.5;	AM_10968	K14833|1|8.0e-07|62.8|nnu:104589409|nucleolar complex protein 2	XP_020547393.1	1.3e-45	sodium/hydrogen exchanger 7 isoform X2 [Sesamum indicum]
Ama-nmiR89-5p	AM_27503	psRobot;TargetFinder;	2	4.0;3;	AM_27503	K12897|1|1.6e-34|152.5|fve:101310449|transformer-2 protein	XP_020553236.1	8.7e-72	ankyrin repeat domain-containing protein, chloroplastic isoform X2 [Sesamum indicum]
Ama-nmiR89-5p	AM_14588	psRobot;TargetFinder;	2	2.0;4;	AM_14588	-	EYU42054.1	3.0e-72	hypothetical protein MIMGU_mgv1a000864mg [Erythranthe guttata]
Ama-nmiR89-5p	AM_11160	psRobot;TargetFinder;	2	2.5;4;	AM_11160	K07052|1|4.1e-117|426.4|sind:105164040|CAAX protease family protein	PIM98509.1	5.7e-118	hypothetical protein CDL12_29013 [Handroanthus impetiginosus]
Ama-nmiR89-5p	AM_11302	psRobot;TargetFinder;	2	2.2;3.5;	AM_11302	K14792|1|1.7e-79|303.9|egt:105976591|rRNA biogenesis protein RRP5	PIN07797.1	4.8e-81	rRNA processing protein Rrp5 [Handroanthus impetiginosus]
Ama-nmiR89-5p	AM_02858	psRobot;TargetFinder;	2	2.0;4;	AM_02858	K03165|1|9.2e-44|184.9|pvy:116114485|DNA topoisomerase III [EC:5.6.2.1]	XP_031744756.1	1.9e-61	uncharacterized protein LOC101212255 isoform X4 [Cucumis sativus]
Ama-nmiR89-5p	AM_24087	psRobot;TargetFinder;	2	2.0;3;	AM_24087	-	PIN05656.1	1.2e-42	hypothetical protein CDL12_21807 [Handroanthus impetiginosus]
Ama-nmiR89-5p	AM_05754	psRobot;TargetFinder;	2	2.2;3;	AM_05754	K23286|1|9.6e-26|125.9|mis:MICPUN_82791|neurobeachin-like protein 1/2	PIN12837.1	1.9e-110	Conserved WD40 repeat-containing protein [Handroanthus impetiginosus]
Ama-nmiR89-5p	AM_26716	psRobot;TargetFinder;	2	3.8;4;	AM_26716	-	KZV43526.1	1.2e-15	hypothetical protein F511_27350 [Dorcoceras hygrometricum]
Ama-nmiR89-5p	AM_02217	psRobot;TargetFinder;	2	2.8;4;	AM_02217	-	XP_011069551.1	3.2e-219	increased DNA methylation 1 [Sesamum indicum]
Ama-nmiR89-5p	AM_07023	psRobot;TargetFinder;	2	4.0;4;	AM_07023	K14492|1|1.2e-26|125.2|sspl:121750295|two-component response regulator ARR-A family	KAG6411076.1	1.2e-25	hypothetical protein SASPL_129150 [Salvia splendens]
Ama-nmiR89-5p	AM_06974	psRobot;TargetFinder;	2	3.8;3.5;	AM_06974	K15044|1|1.7e-53|216.1|sind:105162736|Arf-GAP domain and FG repeats-containing protein 1	PIN05811.1	6.3e-55	putative GTPase-activating protein [Handroanthus impetiginosus]
Ama-nmiR89-5p	AM_14586	psRobot;TargetFinder;	2	2.2;4;	AM_14586	K03231|1|3.1e-13|82.8|csin:114304914|elongation factor 1-alpha!K20728|2|2.7e-09|69.7|thj:104814965|vegetative storage protein 2	XP_020553339.1	2.4e-73	probable LRR receptor-like serine/threonine-protein kinase At1g06840 isoform X2 [Sesamum indicum]
Ama-nmiR89-5p	AM_27120	psRobot;TargetFinder;	2	1.8;2.5;	AM_27120	K12236|1|0.0e+00|1909.8|sind:105165874|transcriptional repressor NF-X1	XP_011083338.1	0.0e+00	NF-X1-type zinc finger protein NFXL1 [Sesamum indicum]
Ama-nmiR89-5p	AM_10169	psRobot;TargetFinder;	2	2.2;4;	AM_10169	K12393|1|2.0e-25|122.1|mus:103997563|AP-1 complex subunit mu	RYR65166.1	7.5e-48	hypothetical protein Ahy_A03g011140 [Arachis hypogaea]
Ama-nmiR90-3p	AM_22108	psRobot;TargetFinder;	2	2.5;4;	AM_22108	-	XP_011084997.1	1.2e-167	cell division cycle protein 123 homolog [Sesamum indicum]
Ama-nmiR90-3p	AM_30482	psRobot;TargetFinder;	2	2.5;4;	AM_30482	K17398|1|1.9e-142|511.5|sspl:121751435|DNA (cytosine-5)-methyltransferase 3A [EC:2.1.1.37]	XP_011092054.1	1.3e-195	uncharacterized protein LOC105172362 [Sesamum indicum]
Ama-nmiR90-3p	AM_30586	psRobot;TargetFinder;	2	2.2;3.5;	AM_30586	-	XP_011095917.1	4.1e-64	microtubule-associated protein 70-5 isoform X1 [Sesamum indicum]
Ama-nmiR90-3p	AM_01124	psRobot;TargetFinder;	2	2.0;3;	AM_01124	K01054|1|4.3e-32|142.5|sind:105165222|acylglycerol lipase [EC:3.1.1.23]	XP_011082467.1	4.3e-31	caffeoylshikimate esterase-like [Sesamum indicum]
Ama-nmiR90-3p	AM_28559	psRobot;TargetFinder;	2	2.5;3.5;	AM_28559	K00858|1|1.4e-42|179.9|sind:105163637|NAD+ kinase [EC:2.7.1.23]	PPD85881.1	9.3e-51	hypothetical protein GOBAR_DD17166 [Gossypium barbadense]
Ama-nmiR90-3p	AM_07593	psRobot;TargetFinder;	2	2.5;4;	AM_07593	K17964|1|1.5e-49|202.2|csv:101205583|leucine-rich PPR motif-containing protein, mitochondrial	XP_020552938.1	9.4e-274	pentatricopeptide repeat-containing protein At4g20740 [Sesamum indicum]
Ama-nmiR92-5p	AM_26687	psRobot;TargetFinder;	2	2.5;4;	AM_26687	K16075|1|7.5e-37|160.2|sind:105158426|magnesium transporter	KAG6394917.1	1.1e-36	hypothetical protein SASPL_145508 [Salvia splendens]
Ama-nmiR92-5p	AM_12682	psRobot;TargetFinder;	2	2.5;4;	AM_12682	K12900|1|1.6e-27|127.1|lang:109344099|serine/arginine-rich splicing factor 10!K09286|3|8.0e-24|114.8|aly:110225455|EREBP-like factor	XP_011073204.1	6.8e-67	ethylene-responsive transcription factor ERF113 [Sesamum indicum]
Ama-nmiR93-5p	AM_13259	psRobot;TargetFinder;	2	2.5;3;	AM_13259	K14486|1|1.7e-22|113.2|peu:105136339|auxin response factor	XP_011096637.1	5.6e-134	auxin response factor 6 isoform X3 [Sesamum indicum]
Ama-nmiR93-5p	AM_14948	psRobot;TargetFinder;	2	3.2;4;	AM_14948	K23280|1|9.9e-13|79.7|bhj:120071100|rhamnogalacturonan I rhamnosyltransferase [EC:2.4.1.351]	PSR99820.1	4.7e-91	GDP-fucose protein O-fucosyltransferase protein [Actinidia chinensis var. chinensis]
Ama-nmiR93-5p	AM_09299	psRobot;TargetFinder;	2	2.0;4;	AM_09299	K10696|1|1.7e-53|217.2|sspl:121784289|E3 ubiquitin-protein ligase BRE1 [EC:2.3.2.27]	RWR80093.1	1.2e-74	hypothetical protein CKAN_00870900 [Cinnamomum micranthum f. kanehirae]
Ama-nmiR93-5p	AM_25083	psRobot;TargetFinder;	2	2.5;3;	AM_25083	K14486|1|1.1e-17|96.3|aof:109848378|auxin response factor	XP_011096637.1	5.5e-146	auxin response factor 6 isoform X3 [Sesamum indicum]
Ama-nmiR93-5p	AM_19637	psRobot;TargetFinder;	2	3.0;4;	AM_19637	K14486|1|7.9e-26|124.8|aly:9308026|auxin response factor	PIN12562.1	2.8e-168	hypothetical protein CDL12_14827 [Handroanthus impetiginosus]
Ama-nmiR93-5p	AM_31798	psRobot;TargetFinder;	2	2.5;3;	AM_31798	K14486|1|2.1e-17|96.3|sspl:121799983|auxin response factor	PIN17457.1	7.0e-142	hypothetical protein CDL12_09885 [Handroanthus impetiginosus]
Ama-nmiR93-5p	AM_29797	psRobot;TargetFinder;	2	3.0;4;	AM_29797	K23280|1|9.2e-11|73.2|jcu:105630480|rhamnogalacturonan I rhamnosyltransferase [EC:2.4.1.351]	PPS20143.1	3.6e-43	hypothetical protein GOBAR_AA00435 [Gossypium barbadense]
Ama-nmiR93-5p	AM_00238	psRobot;TargetFinder;	2	2.5;3.5;	AM_00238	K14486|1|3.7e-33|148.7|oeu:111408863|auxin response factor	PIN17457.1	2.1e-149	hypothetical protein CDL12_09885 [Handroanthus impetiginosus]
Ama-nmiR93-5p	AM_23431	psRobot;TargetFinder;	2	2.5;3;	AM_23431	K18730|1|1.0e-274|951.0|sind:105168683|PERQ amino acid-rich with GYF domain-containing protein	XP_020551307.1	1.0e-273	LOW QUALITY PROTEIN: uncharacterized protein LOC105168683 [Sesamum indicum]
Ama-nmiR95-3p	AM_25682	psRobot;TargetFinder;	2	1.5;3;	AM_25682	K13080|1|1.8e-101|375.2|twl:120001256|flavanone 7-O-glucoside 2''-O-beta-L-rhamnosyltransferase [EC:2.4.1.236]	XP_011090909.1	1.4e-180	beta-D-glucosyl crocetin beta-1,6-glucosyltransferase-like [Sesamum indicum]
Ama-nmiR95-3p	AM_05566	psRobot;TargetFinder;	2	3.0;4;	AM_05566	-	PIN24796.1	3.5e-196	Alpha-1,4-N-acetylglucosaminyltransferase [Handroanthus impetiginosus]
Ama-nmiR95-3p	AM_02383	psRobot;TargetFinder;	2	2.0;4;	AM_02383	-	XP_011083914.1	2.1e-65	BEL1-like homeodomain protein 4 isoform X1 [Sesamum indicum]
Ama-nmiR95-3p	AM_25183	psRobot;TargetFinder;	2	2.5;4;	AM_25183	K03093|1|8.6e-82|308.5|sind:105166729|RNA polymerase sigma factor	XP_011084487.1	8.5e-81	RNA polymerase sigma factor sigE, chloroplastic/mitochondrial [Sesamum indicum]
Ama-nmiR95-3p	AM_33243	psRobot;TargetFinder;	2	2.5;3.5;	AM_33243	K10357|1|8.5e-37|161.8|ecad:122585807|myosin V	PKA52778.1	6.2e-39	hypothetical protein AXF42_Ash001759 [Apostasia shenzhenica]
Ama-nmiR95-3p	AM_02253	psRobot;TargetFinder;	2	2.5;4;	AM_02253	K24917|1|7.6e-197|690.3|sind:105159451|amino acid permease	CAA2935083.1	8.8e-197	amino acid permease 3-like [Olea europaea subsp. europaea]
Ama-nmiR95-3p	AM_21218	psRobot;TargetFinder;	2	2.5;4;	AM_21218	K00121|1|2.3e-38|163.3|sind:105178015|S-(hydroxymethyl)glutathione dehydrogenase / alcohol dehydrogenase [EC:1.1.1.284 1.1.1.1]	XP_011099657.1	2.3e-37	alcohol dehydrogenase-like 7 [Sesamum indicum]
Ama-nmiR95-3p	AM_06282	psRobot;TargetFinder;	2	2.5;4;	AM_06282	K20893|1|2.2e-170|602.1|sind:105177732|probable galacturonosyltransferase-like 1 [EC:2.4.1.-]	XP_011099276.1	2.2e-169	probable galacturonosyltransferase-like 1 [Sesamum indicum]
Ama-nmiR95-3p	AM_21718	psRobot;TargetFinder;	2	0.5;1;	AM_21718	K10960|1|1.7e-209|734.2|sspl:121758317|geranylgeranyl diphosphate/geranylgeranyl-bacteriochlorophyllide a reductase [EC:1.3.1.83 1.3.1.111]	PIN16885.1	1.1e-220	Geranylgeranyl diphosphate reductase [Handroanthus impetiginosus]
Ama-nmiR95-3p	AM_04213	psRobot;TargetFinder;	2	4.0;3.5;	AM_04213	-	XP_031393353.1	3.3e-22	nudix hydrolase 20, chloroplastic-like isoform X1 [Punica granatum]
Ama-nmiR95-3p	AM_17078	psRobot;TargetFinder;	2	2.5;3;	AM_17078	K20305|1|4.5e-67|263.1|sind:105173995|trafficking protein particle complex subunit 8	XP_011094242.1	4.4e-66	trafficking protein particle complex subunit 8 [Sesamum indicum]
Ama-nmiR95-3p	AM_16722	psRobot;TargetFinder;	2	2.2;4;	AM_16722	K10779|1|1.9e-65|256.9|sind:105161157|transcriptional regulator ATRX [EC:3.6.4.12]	KDP23734.1	1.6e-68	hypothetical protein JCGZ_23567 [Jatropha curcas]
Ama-nmiR98-5p	AM_19402	psRobot;TargetFinder;	2	1.0;1;	AM_19402	-	XP_020552984.1	4.6e-97	uncharacterized protein LOC105162982 isoform X2 [Sesamum indicum]
Ama-nmiR98-5p	AM_31075	psRobot;TargetFinder;	2	2.0;3;	AM_31075	K00521|1|8.8e-17|92.0|cpep:111802683|ferric-chelate reductase [EC:1.16.1.7]!K17756|5|6.9e-14|82.4|pvy:116138613|long-chain-alcohol oxidase [EC:1.1.3.20]	KOM49579.1	5.0e-64	hypothetical protein LR48_Vigan08g040600 [Vigna angularis]
Ama-nmiR98-5p	AM_05843	psRobot;TargetFinder;	2	2.0;4;	AM_05843	K00521|1|3.5e-19|99.8|cmos:111447866|ferric-chelate reductase [EC:1.16.1.7]!K17756|5|1.1e-15|88.2|pvy:116138613|long-chain-alcohol oxidase [EC:1.1.3.20]	XP_011098651.1	1.3e-41	NAC domain-containing protein 79 [Sesamum indicum]
Ama-nmiR98-5p	AM_33736	psRobot;TargetFinder;	2	0.0;0;	AM_33736	K05658|1|2.5e-205|719.9|sind:105158093|ATP-binding cassette, subfamily B (MDR/TAP), member 1 [EC:7.6.2.2]	XP_020548648.1	2.5e-204	ABC transporter B family member 19-like [Sesamum indicum]
Ama-nmiR98-5p	AM_20382	psRobot;TargetFinder;	2	4.0;4;	AM_20382	K09571|1|2.9e-36|160.2|qsu:112039090|FK506-binding protein 4/5 [EC:5.2.1.8]!K13217|2|1.1e-32|148.3|vun:114183870|pre-mRNA-processing factor 39	RVW86452.1	5.3e-66	Retrovirus-related Pol polyprotein from transposon TNT 1-94 [Vitis vinifera]
Ama-nmiR98-5p	AM_16882	psRobot;TargetFinder;	2	2.5;4;	AM_16882	K00521|1|1.8e-28|131.0|cmos:111447866|ferric-chelate reductase [EC:1.16.1.7]!K17756|3|2.4e-25|120.6|pvy:116138613|long-chain-alcohol oxidase [EC:1.1.3.20]!K16296|4|8.2e-10|68.9|aof:109839885|serine carboxypeptidase-like clade I [EC:3.4.16.-]!K14016|5|9.4e-06|55.5|csin:114268489|ubiquitin fusion degradation protein 1	XP_011071688.1	3.7e-70	NAC domain-containing protein 79 [Sesamum indicum]
Ama-nmiR98-5p	AM_28242	psRobot;TargetFinder;	2	2.5;4;	AM_28242	K00521|1|5.9e-28|129.0|cmos:111447866|ferric-chelate reductase [EC:1.16.1.7]!K17756|3|3.2e-26|123.2|pvy:116138613|long-chain-alcohol oxidase [EC:1.1.3.20]!K16296|4|7.3e-10|68.9|aof:109839885|serine carboxypeptidase-like clade I [EC:3.4.16.-]	PIN15473.1	8.6e-63	hypothetical protein CDL12_11887 [Handroanthus impetiginosus]
Ama-nmiR98-5p	AM_09637	psRobot;TargetFinder;	2	1.5;2;	AM_09637	K00521|1|1.5e-18|98.6|cmos:111447866|ferric-chelate reductase [EC:1.16.1.7]!K17756|5|4.5e-15|87.0|pvy:116138613|long-chain-alcohol oxidase [EC:1.1.3.20]	XP_011095676.1	8.5e-42	NAC domain-containing protein 21/22-like [Sesamum indicum]
Ama-nmiR98-5p	AM_06170	psRobot;TargetFinder;	2	1.5;2;	AM_06170	K00521|1|1.1e-19|102.4|cpep:111802683|ferric-chelate reductase [EC:1.16.1.7]!K17756|5|1.7e-15|88.6|pvy:116138613|long-chain-alcohol oxidase [EC:1.1.3.20]	KAA8523470.1	5.6e-39	hypothetical protein F0562_009893 [Nyssa sinensis]
Ama-nmiR98-5p	AM_31219	psRobot;TargetFinder;	2	1.5;2;	AM_31219	K00521|1|4.0e-19|100.1|cmos:111447866|ferric-chelate reductase [EC:1.16.1.7]!K17756|5|4.2e-16|90.1|pvy:116138613|long-chain-alcohol oxidase [EC:1.1.3.20]	XP_028081260.1	1.0e-34	NAC domain-containing protein 21/22 [Camellia sinensis]
Ama-nmiR98-5p	AM_00948	psRobot;TargetFinder;	2	2.0;4;	AM_00948	K14493|1|9.6e-09|63.5|soe:110799916|gibberellin receptor GID1 [EC:3.-.-.-]	XP_011076751.1	6.5e-25	probable carboxylesterase 18 [Sesamum indicum]
Ama-nmiR98-5p	AM_14190	psRobot;TargetFinder;	2	2.0;4;	AM_14190	K17756|1|2.1e-24|117.5|pvy:116138613|long-chain-alcohol oxidase [EC:1.1.3.20]!K00521|2|3.9e-23|113.2|cpep:111802683|ferric-chelate reductase [EC:1.16.1.7]!K16296|4|5.5e-09|66.2|aof:109839885|serine carboxypeptidase-like clade I [EC:3.4.16.-]	KAG6753705.1	1.3e-62	hypothetical protein POTOM_041702 [Populus tomentosa]
Ama-nmiR100-5p	AM_23274	psRobot;TargetFinder;	2	2.5;4;	AM_23274	-	XP_012830499.1	5.5e-19	PREDICTED: BAG family molecular chaperone regulator 2-like [Erythranthe guttata]
Ama-nmiR100-5p	AM_15617	psRobot;TargetFinder;	2	2.2;3;	AM_15617	K11450|1|2.5e-30|139.0|pvir:120678932|[histone H3]-N6,N6-dimethyl-L-lysine4 FAD-dependent demethylase [EC:1.14.99.66]	XP_011083594.1	3.7e-118	lysine-specific histone demethylase 1 homolog 3 [Sesamum indicum]
Ama-nmiR100-5p	AM_26106	psRobot;TargetFinder;	2	4.0;4;	AM_26106	K00924|1|4.1e-154|549.3|cqi:110720574|kinase [EC:2.7.1.-]	XP_011071923.1	0.0e+00	probable LRR receptor-like serine/threonine-protein kinase At4g26540 [Sesamum indicum]
Ama-nmiR100-5p	AM_14288	psRobot;TargetFinder;	2	4.0;4;	AM_14288	K20306|1|2.0e-152|545.0|egt:105963589|trafficking protein particle complex subunit 9	EYU32375.1	2.0e-151	hypothetical protein MIMGU_mgv1a000384mg [Erythranthe guttata]
Ama-nmiR108-5p	AM_30501	psRobot;TargetFinder;	2	2.0;4;	AM_30501	K15156|1|1.1e-187|662.9|sind:105168881|mediator of RNA polymerase II transcription subunit 14	XP_011087371.1	1.1e-186	mediator of RNA polymerase II transcription subunit 14 [Sesamum indicum]
Ama-nmiR108-5p	AM_07727	psRobot;TargetFinder;	2	2.0;3.5;	AM_07727	-	GER55995.1	1.5e-92	sieve element occlusion b [Striga asiatica]
Ama-nmiR108-5p	AM_15784	psRobot;TargetFinder;	2	3.5;4;	AM_15784	-	XP_011098854.1	2.6e-122	uncharacterized protein LOC105177410 [Sesamum indicum]
Ama-nmiR108-5p	AM_07724	psRobot;TargetFinder;	2	2.0;3.5;	AM_07724	-	GER55995.1	2.0e-91	sieve element occlusion b [Striga asiatica]
Ama-nmiR108-5p	AM_20626	psRobot;TargetFinder;	2	3.0;4;	AM_20626	K25378|1|5.6e-158|563.9|sind:105170198|calpain-type cysteine protease DEK1 [EC:3.4.22.-]	XP_011089164.1	5.5e-157	calpain-type cysteine protease DEK1 [Sesamum indicum]
Ama-nmiR108-5p	AM_20967	psRobot;TargetFinder;	2	2.0;4;	AM_20967	K09264|1|4.7e-19|101.7|pxb:103938043|MADS-box transcription factor, plant	TKS14616.1	9.7e-24	hypothetical protein D5086_0000046900, partial [Populus alba]
Ama-nmiR108-5p	AM_25300	psRobot;TargetFinder;	2	3.5;3;	AM_25300	-	EYU35204.1	8.1e-70	hypothetical protein MIMGU_mgv1a012621mg [Erythranthe guttata]
Ama-nmiR108-5p	AM_06975	psRobot;TargetFinder;	2	2.0;3.5;	AM_06975	-	XP_011079226.1	0.0e+00	uncharacterized protein LOC105162811 [Sesamum indicum]
Ama-nmiR108-5p	AM_11584	psRobot;TargetFinder;	2	3.0;3.5;	AM_11584	-	XP_011085367.1	2.5e-195	uncharacterized protein LOC105167378 [Sesamum indicum]
Ama-nmiR108-5p	AM_21105	psRobot;TargetFinder;	2	2.5;3.5;	AM_21105	K19986|1|7.6e-132|476.9|sind:105163446|exocyst complex component 8	XP_011080091.1	7.5e-131	exocyst complex component EXO84B-like [Sesamum indicum]
Ama-nmiR108-5p	AM_21125	psRobot;TargetFinder;	2	3.5;4;	AM_21125	-	XP_011080132.1	8.7e-110	uncharacterized protein LOC105163476 isoform X1 [Sesamum indicum]
Ama-nmiR108-5p	AM_11210	psRobot;TargetFinder;	2	2.8;4;	AM_11210	K13457|1|6.5e-261|904.8|sind:105174840|disease resistance protein RPM1	PIN00700.1	2.3e-310	Apoptotic ATPase [Handroanthus impetiginosus]
Ama-nmiR108-5p	AM_21098	psRobot;TargetFinder;	2	3.0;4;	AM_21098	-	XP_012831082.1	1.4e-18	PREDICTED: glycolipid transfer protein 1-like [Erythranthe guttata]
Ama-nmiR108-5p	AM_17574	psRobot;TargetFinder;	2	3.0;4;	AM_17574	K00600|1|3.3e-164|582.8|sind:105172556|glycine hydroxymethyltransferase [EC:2.1.2.1]	XP_011092343.1	3.3e-163	serine hydroxymethyltransferase 6-like [Sesamum indicum]
Ama-nmiR110-5p	AM_26011	psRobot;TargetFinder;	2	1.0;2;	AM_26011	K14485|1|3.8e-128|463.0|sind:105165245|transport inhibitor response 1	PIN05376.1	9.7e-128	Leucine rich repeat protein [Handroanthus impetiginosus]
Ama-nmiR110-5p	AM_19233	psRobot;TargetFinder;	2	0.5;1;	AM_19233	K14485|1|3.6e-139|499.6|sind:105163185|transport inhibitor response 1	XP_011079740.1	3.5e-138	protein TRANSPORT INHIBITOR RESPONSE 1-like [Sesamum indicum]
Ama-nmiR110-5p	AM_05276	psRobot;TargetFinder;	2	0.5;1;	AM_05276	K14485|1|1.5e-127|461.1|sind:105165245|transport inhibitor response 1	XP_011082496.1	1.5e-126	protein TRANSPORT INHIBITOR RESPONSE 1-like [Sesamum indicum]
Ama-nmiR110-5p	AM_15823	psRobot;TargetFinder;	2	1.0;2;	AM_15823	K14485|1|2.9e-88|330.5|psom:113357440|transport inhibitor response 1	GFQ01109.1	1.0e-129	protein auxin signaling F-box 3 [Phtheirospermum japonicum]
Ama-nmiR110-5p	AM_01106	psRobot;TargetFinder;	2	0.5;1;	AM_01106	K14485|1|2.5e-128|463.8|sind:105165245|transport inhibitor response 1	XP_011082496.1	2.4e-127	protein TRANSPORT INHIBITOR RESPONSE 1-like [Sesamum indicum]
Ama-nmiR113-3p	AM_32107	psRobot;TargetFinder;	2	4.0;4;	AM_32107	K12471|1|2.8e-164|584.3|sind:105158753|epsin	XP_011073903.1	2.7e-163	clathrin interactor EPSIN 2 [Sesamum indicum]
Ama-nmiR113-3p	AM_29167	psRobot;TargetFinder;	2	2.8;3.5;	AM_29167	-	XP_011071579.1	0.0e+00	uncharacterized protein LOC105156993 [Sesamum indicum]
Ama-nmiR113-3p	AM_05824	psRobot;TargetFinder;	2	2.0;3.5;	AM_05824	K15148|1|9.0e-23|114.4|vvi:100257245|mediator of RNA polymerase II transcription subunit 7	GFP87256.1	4.0e-22	mediator of RNA polymerase ii transcription subunit 7a [Phtheirospermum japonicum]
Ama-nmiR113-3p	AM_14185	psRobot;TargetFinder;	2	2.8;3.5;	AM_14185	K16222|1|4.8e-34|150.2|brp:103855006|Dof zinc finger protein DOF5.5	XP_011098639.1	2.5e-188	cyclic dof factor 2-like [Sesamum indicum]
Ama-nmiR113-3p	AM_06749	psRobot;TargetFinder;	2	2.5;4;	AM_06749	K08059|1|7.0e-31|140.2|egt:105949114|interferon, gamma-inducible protein 30	PIN07664.1	4.1e-30	Gamma-interferon inducible lysosomal thiol reductase [Handroanthus impetiginosus]
Ama-nmiR113-3p	AM_23617	psRobot;TargetFinder;	2	3.5;4;	AM_23617	K08653|1|8.4e-200|703.4|sind:105173516|membrane-bound transcription factor site-1 protease [EC:3.4.21.112]	XP_020553463.1	8.3e-199	subtilisin-like protease SBT6.1 isoform X2 [Sesamum indicum]
Ama-nmiR113-3p	AM_04983	psRobot;TargetFinder;	2	2.5;4;	AM_04983	K01147|1|2.0e-64|253.1|sind:105174453|exoribonuclease II [EC:3.1.13.1]	XP_011094867.1	2.0e-63	ribonuclease II, chloroplastic/mitochondrial [Sesamum indicum]
Ama-nmiR113-3p	AM_05921	psRobot;TargetFinder;	2	2.5;3;	AM_05921	-	XP_020549666.1	1.7e-27	histone-lysine N-methyltransferase ATXR4 isoform X2 [Sesamum indicum]
Ama-nmiR113-3p	AM_12547	psRobot;TargetFinder;	2	4.0;4;	AM_12547	K03115|1|7.9e-39|166.8|ming:122074301|casein kinase II subunit beta	XP_023514632.1	3.1e-39	casein kinase II subunit beta-1-like isoform X3 [Cucurbita pepo subsp. pepo]
Ama-nmiR113-3p	AM_20701	psRobot;TargetFinder;	2	1.8;3.5;	AM_20701	K10754|1|1.4e-79|303.5|sind:105170086|replication factor C subunit 1	XP_011088993.1	1.3e-78	replication factor C subunit 1 [Sesamum indicum]
Ama-nmiR113-3p	AM_31145	psRobot;TargetFinder;	2	1.5;3;	AM_31145	-	-	-	-
Ama-nmiR113-3p	AM_12778	psRobot;TargetFinder;	2	3.2;4;	AM_12778	K10747|1|1.7e-122|446.0|sind:105170756|DNA ligase 1 [EC:6.5.1.1 6.5.1.6 6.5.1.7]	XP_011089962.1	1.7e-121	DNA ligase 1 [Sesamum indicum]
Ama-nmiR115-5p	AM_26011	psRobot;TargetFinder;	2	1.0;2;	AM_26011	K14485|1|3.8e-128|463.0|sind:105165245|transport inhibitor response 1	PIN05376.1	9.7e-128	Leucine rich repeat protein [Handroanthus impetiginosus]
Ama-nmiR115-5p	AM_19233	psRobot;TargetFinder;	2	0.5;1;	AM_19233	K14485|1|3.6e-139|499.6|sind:105163185|transport inhibitor response 1	XP_011079740.1	3.5e-138	protein TRANSPORT INHIBITOR RESPONSE 1-like [Sesamum indicum]
Ama-nmiR115-5p	AM_05276	psRobot;TargetFinder;	2	0.5;1;	AM_05276	K14485|1|1.5e-127|461.1|sind:105165245|transport inhibitor response 1	XP_011082496.1	1.5e-126	protein TRANSPORT INHIBITOR RESPONSE 1-like [Sesamum indicum]
Ama-nmiR115-5p	AM_15823	psRobot;TargetFinder;	2	1.0;2;	AM_15823	K14485|1|2.9e-88|330.5|psom:113357440|transport inhibitor response 1	GFQ01109.1	1.0e-129	protein auxin signaling F-box 3 [Phtheirospermum japonicum]
Ama-nmiR115-5p	AM_01106	psRobot;TargetFinder;	2	0.5;1;	AM_01106	K14485|1|2.5e-128|463.8|sind:105165245|transport inhibitor response 1	XP_011082496.1	2.4e-127	protein TRANSPORT INHIBITOR RESPONSE 1-like [Sesamum indicum]
Ama-nmiR116-3p	AM_01146	psRobot;TargetFinder;	2	2.0;3.5;	AM_01146	K17800|1|4.2e-115|421.8|sind:105161186|LETM1 and EF-hand domain-containing protein 1, mitochondrial	XP_020549077.1	4.1e-114	LETM1 and EF-hand domain-containing protein 1, mitochondrial isoform X2 [Sesamum indicum]
Ama-nmiR116-3p	AM_15448	psRobot;TargetFinder;	2	3.5;4;	AM_15448	K21437|1|4.9e-192|675.6|sind:105171856|ankyrin repeat domain-containing protein 13	XP_011091404.1	4.8e-191	uncharacterized protein LOC105171856 [Sesamum indicum]
Ama-nmiR116-3p	AM_05116	psRobot;TargetFinder;	2	2.0;3.5;	AM_05116	K00924|1|1.7e-113|414.1|smo:SELMODRAFT_83623|kinase [EC:2.7.1.-]	XP_011101672.1	3.2e-305	LRR receptor-like serine/threonine-protein kinase RCH1 [Sesamum indicum]
Ama-nmiR116-3p	AM_25187	psRobot;TargetFinder;	2	2.0;3.5;	AM_25187	K08176|1|4.1e-201|706.8|sind:105166724|MFS transporter, PHS family, inorganic phosphate transporter	XP_011084483.1	4.0e-200	inorganic phosphate transporter 1-11-like [Sesamum indicum]
Ama-nmiR116-3p	AM_31767	psRobot;TargetFinder;	2	1.2;3;	AM_31767	-	XP_020555070.1	1.8e-72	GBF-interacting protein 1-like [Sesamum indicum]
Ama-nmiR116-3p	AM_32572	psRobot;TargetFinder;	2	2.0;3.5;	AM_32572	-	XP_011087712.1	2.5e-83	uncharacterized protein At4g06598 [Sesamum indicum]
Ama-nmiR116-3p	AM_04416	psRobot;TargetFinder;	2	3.0;3.5;	AM_04416	K02145|1|1.5e-58|232.6|sind:105157932|V-type H+-transporting ATPase subunit A [EC:7.1.2.2]	PHT32350.1	7.9e-59	V-type proton ATPase catalytic subunit A [Capsicum baccatum]
Ama-nmiR116-3p	AM_05830	psRobot;TargetFinder;	2	2.0;4;	AM_05830	K23877|1|8.8e-24|116.7|oeu:111400864|xyloglucan O-acetyltransferase	XP_027176306.1	6.9e-137	protein trichome birefringence-like 16 [Coffea eugenioides]
Ama-nmiR116-3p	AM_06270	psRobot;TargetFinder;	2	2.0;3.5;	AM_06270	-	PIN12335.1	8.4e-51	hypothetical protein CDL12_15054 [Handroanthus impetiginosus]
Ama-nmiR116-3p	AM_14586	psRobot;TargetFinder;	2	2.0;3.5;	AM_14586	K03231|1|3.1e-13|82.8|csin:114304914|elongation factor 1-alpha!K20728|2|2.7e-09|69.7|thj:104814965|vegetative storage protein 2	XP_020553339.1	2.4e-73	probable LRR receptor-like serine/threonine-protein kinase At1g06840 isoform X2 [Sesamum indicum]
Ama-nmiR116-3p	AM_11631	psRobot;TargetFinder;	2	3.5;4;	AM_11631	K03327|1|3.7e-80|303.9|sind:105176414|multidrug resistance protein, MATE family	PIN05548.1	1.0e-81	putative membrane protein, predicted efflux pump [Handroanthus impetiginosus]
Ama-nmiR116-3p	AM_07368	psRobot;TargetFinder;	2	2.0;3.5;	AM_07368	K13453|1|6.2e-108|397.1|nto:104110459|disease resistance protein	XP_012857601.1	1.8e-228	PREDICTED: putative late blight resistance protein homolog R1A-3 isoform X2 [Erythranthe guttata]
Ama-nmiR116-3p	AM_01628	psRobot;TargetFinder;	2	2.2;4;	AM_01628	K17471|1|4.6e-47|194.1|dzi:111282151|sulfate transporter 3	KAF9673994.1	5.8e-54	hypothetical protein SADUNF_Sadunf10G0081600 [Salix dunnii]
Ama-nmiR116-3p	AM_06362	psRobot;TargetFinder;	2	2.0;3.5;	AM_06362	K18195|1|3.1e-46|191.0|sind:105159045|rhamnogalacturonan endolyase [EC:4.2.2.23]	XP_011074281.1	3.1e-45	probable rhamnogalacturonate lyase B isoform X2 [Sesamum indicum]
Ama-nmiR116-3p	AM_26867	psRobot;TargetFinder;	2	2.0;3.5;	AM_26867	K17592|1|7.5e-12|75.1|ming:122077882|sacsin!K18812|2|5.1e-08|62.4|sspl:121742524|cyclin D6, plant	PIN07191.1	9.0e-33	hypothetical protein CDL12_20246 [Handroanthus impetiginosus]
Ama-nmiR116-3p	AM_22696	psRobot;TargetFinder;	2	2.5;3.5;	AM_22696	K16075|1|4.5e-33|147.9|sind:105158426|magnesium transporter	XP_011073486.1	4.5e-32	magnesium transporter MRS2-I [Sesamum indicum]
Ama-nmiR116-3p	AM_24543	psRobot;TargetFinder;	2	2.0;3.5;	AM_24543	K07195|1|8.4e-66|254.6|sind:105176231|exocyst complex component 7	XP_011097263.1	8.3e-65	exocyst complex component EXO70B1 [Sesamum indicum]
Ama-nmiR116-3p	AM_20814	psRobot;TargetFinder;	2	2.5;4;	AM_20814	-	XP_012856164.1	1.7e-123	PREDICTED: uncharacterized protein LOC105975514 [Erythranthe guttata]
Ama-nmiR116-3p	AM_05205	psRobot;TargetFinder;	2	2.0;3.5;	AM_05205	-	XP_011087590.1	1.2e-137	uncharacterized protein LOC105169030 [Sesamum indicum]
Ama-nmiR116-3p	AM_18026	psRobot;TargetFinder;	2	3.0;3.5;	AM_18026	-	XP_011072619.1	1.7e-153	uncharacterized protein LOC105157824 isoform X1 [Sesamum indicum]
Ama-nmiR116-3p	AM_32073	psRobot;TargetFinder;	2	2.0;3;	AM_32073	K11699|1|6.5e-294|1014.6|sind:105160121|RNA-dependent RNA polymerase [EC:2.7.7.48]	XP_011075687.1	6.4e-293	probable RNA-dependent RNA polymerase 1 [Sesamum indicum]
Ama-nmiR116-3p	AM_16885	psRobot;TargetFinder;	2	2.0;3.5;	AM_16885	-	XP_011071696.1	1.1e-58	agamous-like MADS-box protein AGL65 isoform X2 [Sesamum indicum]
Ama-nmiR116-3p	AM_25016	psRobot;TargetFinder;	2	2.2;4;	AM_25016	K17616|1|1.2e-60|240.0|sind:105175666|CTD small phosphatase-like protein 2 [EC:3.1.3.-]	XP_020553833.1	1.2e-59	CTD small phosphatase-like protein 2 [Sesamum indicum]
Ama-nmiR116-3p	AM_11824	psRobot;TargetFinder;	2	2.5;3.5;	AM_11824	K15305|1|3.9e-33|149.8|sind:105156197|vacuole morphology and inheritance protein 14	KAG6757625.1	1.4e-45	hypothetical protein POTOM_037945 [Populus tomentosa]
Ama-nmiR116-3p	AM_01769	psRobot;TargetFinder;	2	2.0;3.5;	AM_01769	K14207|1|2.4e-54|217.6|pvu:PHAVU_009G198000g|solute carrier family 38 (sodium-coupled neutral amino acid transporter), member 2	XP_011076618.2	2.0e-105	probable sodium-coupled neutral amino acid transporter 6 [Sesamum indicum]
Ama-nmiR116-3p	AM_10619	psRobot;TargetFinder;	2	2.0;3.5;	AM_10619	K01652|1|3.1e-113|412.5|sind:105158132|acetolactate synthase I/II/III large subunit [EC:2.2.1.6]	BAN92363.1	4.3e-114	acetolactate synthase [Bacopa rotundifolia]
Ama-nmiR116-3p	AM_22898	psRobot;TargetFinder;	2	2.0;3.5;	AM_22898	K24917|1|2.7e-16|90.1|csin:114293076|amino acid permease	XP_012851344.1	1.2e-68	PREDICTED: lysine histidine transporter-like 2 [Erythranthe guttata]
Ama-nmiR117-5p	AM_13259	psRobot;TargetFinder;	2	3.0;4;	AM_13259	K14486|1|1.7e-22|113.2|peu:105136339|auxin response factor	XP_011096637.1	5.6e-134	auxin response factor 6 isoform X3 [Sesamum indicum]
Ama-nmiR117-5p	AM_08249	psRobot;TargetFinder;	2	3.8;4;	AM_08249	K11858|1|2.4e-89|336.3|vvi:100259355|ubiquitin carboxyl-terminal hydrolase 48 [EC:3.4.19.12]	PIN21050.1	2.2e-102	Ubiquitin carboxyl-terminal hydrolase [Handroanthus impetiginosus]
Ama-nmiR117-5p	AM_29088	psRobot;TargetFinder;	2	2.8;3.5;	AM_29088	K12126|1|2.8e-09|68.2|ppp:112275291|phytochrome-interacting factor 3	XP_011093295.1	3.2e-65	LOW QUALITY PROTEIN: transcription factor UNE10 [Sesamum indicum]
Ama-nmiR117-5p	AM_14948	psRobot;TargetFinder;	2	3.5;3;	AM_14948	K23280|1|9.9e-13|79.7|bhj:120071100|rhamnogalacturonan I rhamnosyltransferase [EC:2.4.1.351]	PSR99820.1	4.7e-91	GDP-fucose protein O-fucosyltransferase protein [Actinidia chinensis var. chinensis]
Ama-nmiR117-5p	AM_31912	psRobot;TargetFinder;	2	2.5;4;	AM_31912	K10401|1|6.5e-58|230.3|oeu:111380424|kinesin family member 18/19	PIN00348.1	1.6e-60	Kinesin-like protein [Handroanthus impetiginosus]
Ama-nmiR117-5p	AM_25083	psRobot;TargetFinder;	2	3.0;4;	AM_25083	K14486|1|1.1e-17|96.3|aof:109848378|auxin response factor	XP_011096637.1	5.5e-146	auxin response factor 6 isoform X3 [Sesamum indicum]
Ama-nmiR117-5p	AM_01084	psRobot;TargetFinder;	2	3.0;4;	AM_01084	-	KVI06786.1	1.4e-13	DnaJ domain-containing protein [Cynara cardunculus var. scolymus]
Ama-nmiR117-5p	AM_19637	psRobot;TargetFinder;	2	3.0;4;	AM_19637	K14486|1|7.9e-26|124.8|aly:9308026|auxin response factor	PIN12562.1	2.8e-168	hypothetical protein CDL12_14827 [Handroanthus impetiginosus]
Ama-nmiR117-5p	AM_04024	psRobot;TargetFinder;	2	3.8;4;	AM_04024	K00703|1|4.3e-32|145.6|spen:107008795|starch synthase [EC:2.4.1.21]	RWR80901.1	1.2e-41	hypothetical protein CKAN_00956200 [Cinnamomum micranthum f. kanehirae]
Ama-nmiR117-5p	AM_31798	psRobot;TargetFinder;	2	3.0;4;	AM_31798	K14486|1|2.1e-17|96.3|sspl:121799983|auxin response factor	PIN17457.1	7.0e-142	hypothetical protein CDL12_09885 [Handroanthus impetiginosus]
Ama-nmiR117-5p	AM_29797	psRobot;TargetFinder;	2	3.5;3;	AM_29797	K23280|1|9.2e-11|73.2|jcu:105630480|rhamnogalacturonan I rhamnosyltransferase [EC:2.4.1.351]	PPS20143.1	3.6e-43	hypothetical protein GOBAR_AA00435 [Gossypium barbadense]
Ama-nmiR118-5p	AM_13259	psRobot;TargetFinder;	2	3.0;4;	AM_13259	K14486|1|1.7e-22|113.2|peu:105136339|auxin response factor	XP_011096637.1	5.6e-134	auxin response factor 6 isoform X3 [Sesamum indicum]
Ama-nmiR118-5p	AM_08249	psRobot;TargetFinder;	2	3.8;4;	AM_08249	K11858|1|2.4e-89|336.3|vvi:100259355|ubiquitin carboxyl-terminal hydrolase 48 [EC:3.4.19.12]	PIN21050.1	2.2e-102	Ubiquitin carboxyl-terminal hydrolase [Handroanthus impetiginosus]
Ama-nmiR118-5p	AM_29088	psRobot;TargetFinder;	2	2.8;3.5;	AM_29088	K12126|1|2.8e-09|68.2|ppp:112275291|phytochrome-interacting factor 3	XP_011093295.1	3.2e-65	LOW QUALITY PROTEIN: transcription factor UNE10 [Sesamum indicum]
Ama-nmiR118-5p	AM_14948	psRobot;TargetFinder;	2	3.5;3;	AM_14948	K23280|1|9.9e-13|79.7|bhj:120071100|rhamnogalacturonan I rhamnosyltransferase [EC:2.4.1.351]	PSR99820.1	4.7e-91	GDP-fucose protein O-fucosyltransferase protein [Actinidia chinensis var. chinensis]
Ama-nmiR118-5p	AM_31912	psRobot;TargetFinder;	2	2.5;4;	AM_31912	K10401|1|6.5e-58|230.3|oeu:111380424|kinesin family member 18/19	PIN00348.1	1.6e-60	Kinesin-like protein [Handroanthus impetiginosus]
Ama-nmiR118-5p	AM_25083	psRobot;TargetFinder;	2	3.0;4;	AM_25083	K14486|1|1.1e-17|96.3|aof:109848378|auxin response factor	XP_011096637.1	5.5e-146	auxin response factor 6 isoform X3 [Sesamum indicum]
Ama-nmiR118-5p	AM_01084	psRobot;TargetFinder;	2	3.0;4;	AM_01084	-	KVI06786.1	1.4e-13	DnaJ domain-containing protein [Cynara cardunculus var. scolymus]
Ama-nmiR118-5p	AM_19637	psRobot;TargetFinder;	2	3.0;4;	AM_19637	K14486|1|7.9e-26|124.8|aly:9308026|auxin response factor	PIN12562.1	2.8e-168	hypothetical protein CDL12_14827 [Handroanthus impetiginosus]
Ama-nmiR118-5p	AM_04024	psRobot;TargetFinder;	2	3.8;4;	AM_04024	K00703|1|4.3e-32|145.6|spen:107008795|starch synthase [EC:2.4.1.21]	RWR80901.1	1.2e-41	hypothetical protein CKAN_00956200 [Cinnamomum micranthum f. kanehirae]
Ama-nmiR118-5p	AM_31798	psRobot;TargetFinder;	2	3.0;4;	AM_31798	K14486|1|2.1e-17|96.3|sspl:121799983|auxin response factor	PIN17457.1	7.0e-142	hypothetical protein CDL12_09885 [Handroanthus impetiginosus]
Ama-nmiR118-5p	AM_29797	psRobot;TargetFinder;	2	3.5;3;	AM_29797	K23280|1|9.2e-11|73.2|jcu:105630480|rhamnogalacturonan I rhamnosyltransferase [EC:2.4.1.351]	PPS20143.1	3.6e-43	hypothetical protein GOBAR_AA00435 [Gossypium barbadense]
Ama-nmiR120-5p	AM_20251	psRobot;TargetFinder;	2	2.5;4;	AM_20251	-	PIN22566.1	1.3e-59	Diamine N-acetyltransferase [Handroanthus impetiginosus]
Ama-nmiR121-3p	AM_24511	psRobot;TargetFinder;	2	2.0;4;	AM_24511	K16280|1|3.0e-40|171.8|sind:105176302|E3 ubiquitin-protein ligase RGLG [EC:2.3.2.27]	XP_011097362.1	2.9e-39	E3 ubiquitin-protein ligase RGLG2-like [Sesamum indicum]
Ama-nmiR121-3p	AM_14358	psRobot;TargetFinder;	2	3.5;4;	AM_14358	K13424|1|1.8e-33|148.7|rcu:8273025|WRKY transcription factor 33	PIN03695.1	4.0e-85	hypothetical protein CDL12_23770 [Handroanthus impetiginosus]
Ama-nmiR122-3p	AM_22558	psRobot;TargetFinder;	2	1.5;3;	AM_22558	K14494|1|2.8e-36|157.5|mdm:103400470|DELLA protein	XP_011090295.1	0.0e+00	scarecrow-like protein 6 [Sesamum indicum]
Ama-nmiR122-3p	AM_02073	psRobot;TargetFinder;	2	1.5;3;	AM_02073	K14494|1|1.6e-38|164.9|rcn:112188833|DELLA protein	XP_011093313.1	0.0e+00	scarecrow-like protein 27 [Sesamum indicum]
Ama-nmiR122-3p	AM_18256	psRobot;TargetFinder;	2	3.5;3;	AM_18256	K14494|1|8.2e-40|169.5|rcn:112188833|DELLA protein	XP_011090295.1	0.0e+00	scarecrow-like protein 6 [Sesamum indicum]
Ama-nmiR122-3p	AM_10902	psRobot;TargetFinder;	2	1.8;2.5;	AM_10902	-	XP_011098358.1	2.4e-24	B3 domain-containing protein Os07g0563300-like isoform X1 [Sesamum indicum]
Ama-nmiR122-3p	AM_02875	psRobot;TargetFinder;	2	2.0;4;	AM_02875	K14494|1|2.8e-18|96.3|sbi:8058233|DELLA protein	KAA8538505.1	9.6e-95	hypothetical protein F0562_028124 [Nyssa sinensis]
Ama-nmiR122-3p	AM_03775	psRobot;TargetFinder;	2	2.0;4;	AM_03775	K01180|1|5.5e-06|56.2|pvu:PHAVU_004G049400g|endo-1,3(4)-beta-glucanase [EC:3.2.1.6]	PIM97354.1	1.8e-213	hypothetical protein CDL12_30176 [Handroanthus impetiginosus]
Ama-nmiR123-3p
Ama-nmiR128-5p	AM_20251	psRobot;TargetFinder;	2	2.5;4;	AM_20251	-	PIN22566.1	1.3e-59	Diamine N-acetyltransferase [Handroanthus impetiginosus]
Ama-nmiR134-3p	AM_24087	psRobot;TargetFinder;	2	3.5;4;	AM_24087	-	PIN05656.1	1.2e-42	hypothetical protein CDL12_21807 [Handroanthus impetiginosus]
Ama-nmiR136-3p	AM_04698	psRobot;TargetFinder;	2	2.0;4;	AM_04698	K14493|1|8.1e-29|133.7|smo:SELMODRAFT_450797|gibberellin receptor GID1 [EC:3.-.-.-]!K22097|5|6.4e-26|124.0|psom:113323289|3-O-acetylpapaveroxine carboxylesterase [EC:3.1.1.105]	XP_011094531.1	3.3e-114	probable carboxylesterase 15 [Sesamum indicum]
Ama-nmiR136-3p	AM_33806	psRobot;TargetFinder;	2	2.5;4;	AM_33806	K15078|1|4.6e-119|434.1|tcc:18614561|structure-specific endonuclease subunit SLX1 [EC:3.6.1.-]	XP_012856098.1	1.5e-291	PREDICTED: putative disease resistance protein RGA3 [Erythranthe guttata]
Ama-nmiR136-3p	AM_22445	psRobot;TargetFinder;	2	1.5;3;	AM_22445	-	GFP90632.1	7.5e-24	disease resistance protein rpp13 [Phtheirospermum japonicum]
Ama-nmiR137-3p	AM_22558	psRobot;TargetFinder;	2	1.5;3;	AM_22558	K14494|1|2.8e-36|157.5|mdm:103400470|DELLA protein	XP_011090295.1	0.0e+00	scarecrow-like protein 6 [Sesamum indicum]
Ama-nmiR137-3p	AM_02073	psRobot;TargetFinder;	2	1.5;3;	AM_02073	K14494|1|1.6e-38|164.9|rcn:112188833|DELLA protein	XP_011093313.1	0.0e+00	scarecrow-like protein 27 [Sesamum indicum]
Ama-nmiR137-3p	AM_18256	psRobot;TargetFinder;	2	3.5;3;	AM_18256	K14494|1|8.2e-40|169.5|rcn:112188833|DELLA protein	XP_011090295.1	0.0e+00	scarecrow-like protein 6 [Sesamum indicum]
Ama-nmiR137-3p	AM_10902	psRobot;TargetFinder;	2	1.8;2.5;	AM_10902	-	XP_011098358.1	2.4e-24	B3 domain-containing protein Os07g0563300-like isoform X1 [Sesamum indicum]
Ama-nmiR137-3p	AM_02875	psRobot;TargetFinder;	2	2.0;4;	AM_02875	K14494|1|2.8e-18|96.3|sbi:8058233|DELLA protein	KAA8538505.1	9.6e-95	hypothetical protein F0562_028124 [Nyssa sinensis]
Ama-nmiR137-3p	AM_03775	psRobot;TargetFinder;	2	2.0;4;	AM_03775	K01180|1|5.5e-06|56.2|pvu:PHAVU_004G049400g|endo-1,3(4)-beta-glucanase [EC:3.2.1.6]	PIM97354.1	1.8e-213	hypothetical protein CDL12_30176 [Handroanthus impetiginosus]
Ama-nmiR139-3p	AM_13144	psRobot;TargetFinder;	2	2.5;3.5;	AM_13144	K13379|1|2.5e-42|178.7|crb:17891783|reversibly glycosylated polypeptide / UDP-arabinopyranose mutase [EC:2.4.1.- 5.4.99.30]!K00555|5|1.4e-32|146.4|sind:105177544|tRNA (guanine26-N2/guanine27-N2)-dimethyltransferase [EC:2.1.1.215 2.1.1.216]	KAF3320012.1	8.3e-45	alpha-1,4-glucan-protein synthase [Carex littledalei]
Ama-nmiR139-3p	AM_28056	psRobot;TargetFinder;	2	2.5;4;	AM_28056	K05755|1|2.8e-10|72.8|mnt:21404287|actin related protein 2/3 complex, subunit 4	KAF9829077.1	1.1e-10	hypothetical protein H0E87_022657 [Populus deltoides]
Ama-nmiR139-3p	AM_07229	psRobot;TargetFinder;	2	4.0;4;	AM_07229	K00924|1|4.7e-51|207.2|atr:18446750|kinase [EC:2.7.1.-]!K13420|4|6.3e-48|196.8|rsz:108827706|LRR receptor-like serine/threonine-protein kinase FLS2 [EC:2.7.11.1]	GFQ00653.1	7.2e-213	DNA-damage-repair/toleration protein drt100 [Phtheirospermum japonicum]
Ama-nmiR139-3p	AM_31983	psRobot;TargetFinder;	2	1.0;2;	AM_31983	K22077|1|3.1e-50|206.1|sind:105180185|ganglioside-induced differentiation-associated protein 1	XP_011102160.2	3.0e-174	LOW QUALITY PROTEIN: histone-lysine N-methyltransferase ASHH2 [Sesamum indicum]
Ama-nmiR139-3p	AM_21858	psRobot;TargetFinder;	2	3.0;4;	AM_21858	K13415|1|2.6e-10|72.4|mdm:103413440|protein brassinosteroid insensitive 1 [EC:2.7.10.1 2.7.11.1]	PIN23276.1	3.6e-80	hypothetical protein CDL12_04042 [Handroanthus impetiginosus]
Ama-nmiR139-3p	AM_06772	psRobot;TargetFinder;	2	2.0;4;	AM_06772	K03231|1|6.4e-162|575.1|oeu:111405905|elongation factor 1-alpha	BAC66180.1	7.5e-162	elongation factor 1A [Avicennia marina]
Ama-nmiR139-3p	AM_17000	psRobot;TargetFinder;	2	2.0;4;	AM_17000	K02184|1|5.4e-50|203.0|ppp:112294431|formin 2	RXI01823.1	2.0e-157	hypothetical protein DVH24_015172 [Malus domestica]
Ama-nmiR140-5p	AM_02292	psRobot;TargetFinder;	2	2.5;4;	AM_02292	-	-	-	-
Ama-nmiR140-5p	AM_34008	psRobot;TargetFinder;	2	2.2;3.5;	AM_34008	-	XP_011075323.1	1.9e-33	STOREKEEPER protein-like [Sesamum indicum]
Ama-nmiR140-5p	AM_25305	psRobot;TargetFinder;	2	3.0;3.5;	AM_25305	K10260|1|1.9e-08|66.2|mpp:MICPUCDRAFT_56233|F-box and WD-40 domain protein 7	XP_020549522.1	1.1e-71	putative E3 ubiquitin-protein ligase LIN [Sesamum indicum]
Ama-nmiR140-5p	AM_13627	psRobot;TargetFinder;	2	2.2;3.5;	AM_13627	-	XP_011075323.1	3.4e-32	STOREKEEPER protein-like [Sesamum indicum]
Ama-nmiR140-5p	AM_09734	psRobot;TargetFinder;	2	2.8;4;	AM_09734	-	XP_011095931.1	7.5e-84	uncharacterized protein LOC105175245 [Sesamum indicum]
Ama-nmiR140-5p	AM_14087	psRobot;TargetFinder;	2	3.0;3;	AM_14087	K18834|1|4.6e-136|490.3|sind:105178774|WRKY transcription factor 1	PIN17532.1	1.2e-138	hypothetical protein CDL12_09810 [Handroanthus impetiginosus]
Ama-nmiR140-5p	AM_02153	psRobot;TargetFinder;	2	3.5;4;	AM_02153	K01598|1|1.3e-51|208.4|sind:105178673|phosphopantothenoylcysteine decarboxylase [EC:4.1.1.36]	XP_011097200.1	2.9e-55	probable phosphopantothenoylcysteine decarboxylase isoform X2 [Sesamum indicum]
Ama-nmiR140-5p	AM_20373	psRobot;TargetFinder;	2	2.0;2;	AM_20373	K14571|1|2.7e-140|505.0|sind:105166612|ribosome biogenesis ATPase	XP_011084336.1	2.7e-139	cell division control protein 48 homolog C-like [Sesamum indicum]
Ama-nmiR140-5p	AM_26157	psRobot;TargetFinder;	2	2.0;3;	AM_26157	K16865|1|4.0e-54|217.2|mpp:MICPUCDRAFT_49520|programmed cell death protein 4	PIN27037.1	3.4e-299	Neoplastic transformation suppressor Pdcd4/MA-3, contains MA3 domain [Handroanthus impetiginosus]
Ama-nmiR140-5p	AM_32325	psRobot;TargetFinder;	2	3.0;4;	AM_32325	K02519|1|5.7e-176|622.9|sind:105171023|translation initiation factor IF-2	PIN25212.1	6.9e-181	Mitochondrial translation initiation factor [Handroanthus impetiginosus]
Ama-nmiR140-5p	AM_16684	psRobot;TargetFinder;	2	2.5;4;	AM_16684	K17964|1|0.0e+00|1497.3|sspl:121778387|leucine-rich PPR motif-containing protein, mitochondrial	XP_011076990.1	0.0e+00	pentatricopeptide repeat-containing protein At5g55840 [Sesamum indicum]
Ama-nmiR140-5p	AM_28230	psRobot;TargetFinder;	2	3.0;4;	AM_28230	-	XP_011079440.1	1.5e-86	uncharacterized protein LOC105162958 [Sesamum indicum]
Ama-nmiR140-5p	AM_22483	psRobot;TargetFinder;	2	2.0;3;	AM_22483	K03026|1|1.5e-37|162.2|sind:105160623|DNA-directed RNA polymerase III subunit RPC4	XP_020549244.1	8.6e-40	uncharacterized protein LOC105160623 isoform X2 [Sesamum indicum]
Ama-nmiR140-5p	AM_33490	psRobot;TargetFinder;	2	2.5;3.5;	AM_33490	K14571|1|6.4e-128|463.4|sind:105166612|ribosome biogenesis ATPase	XP_011084336.1	6.3e-127	cell division control protein 48 homolog C-like [Sesamum indicum]
Ama-nmiR140-5p	AM_02291	psRobot;TargetFinder;	2	2.5;4;	AM_02291	-	XP_011069620.1	6.0e-21	uncharacterized protein LOC105155443 [Sesamum indicum]
Ama-nmiR141-5p	AM_13259	psRobot;TargetFinder;	2	3.0;4;	AM_13259	K14486|1|1.7e-22|113.2|peu:105136339|auxin response factor	XP_011096637.1	5.6e-134	auxin response factor 6 isoform X3 [Sesamum indicum]
Ama-nmiR141-5p	AM_08249	psRobot;TargetFinder;	2	3.8;4;	AM_08249	K11858|1|2.4e-89|336.3|vvi:100259355|ubiquitin carboxyl-terminal hydrolase 48 [EC:3.4.19.12]	PIN21050.1	2.2e-102	Ubiquitin carboxyl-terminal hydrolase [Handroanthus impetiginosus]
Ama-nmiR141-5p	AM_29088	psRobot;TargetFinder;	2	2.8;3.5;	AM_29088	K12126|1|2.8e-09|68.2|ppp:112275291|phytochrome-interacting factor 3	XP_011093295.1	3.2e-65	LOW QUALITY PROTEIN: transcription factor UNE10 [Sesamum indicum]
Ama-nmiR141-5p	AM_14948	psRobot;TargetFinder;	2	3.5;3;	AM_14948	K23280|1|9.9e-13|79.7|bhj:120071100|rhamnogalacturonan I rhamnosyltransferase [EC:2.4.1.351]	PSR99820.1	4.7e-91	GDP-fucose protein O-fucosyltransferase protein [Actinidia chinensis var. chinensis]
Ama-nmiR141-5p	AM_31912	psRobot;TargetFinder;	2	2.5;4;	AM_31912	K10401|1|6.5e-58|230.3|oeu:111380424|kinesin family member 18/19	PIN00348.1	1.6e-60	Kinesin-like protein [Handroanthus impetiginosus]
Ama-nmiR141-5p	AM_25083	psRobot;TargetFinder;	2	3.0;4;	AM_25083	K14486|1|1.1e-17|96.3|aof:109848378|auxin response factor	XP_011096637.1	5.5e-146	auxin response factor 6 isoform X3 [Sesamum indicum]
Ama-nmiR141-5p	AM_01084	psRobot;TargetFinder;	2	3.0;4;	AM_01084	-	KVI06786.1	1.4e-13	DnaJ domain-containing protein [Cynara cardunculus var. scolymus]
Ama-nmiR141-5p	AM_19637	psRobot;TargetFinder;	2	3.0;4;	AM_19637	K14486|1|7.9e-26|124.8|aly:9308026|auxin response factor	PIN12562.1	2.8e-168	hypothetical protein CDL12_14827 [Handroanthus impetiginosus]
Ama-nmiR141-5p	AM_04024	psRobot;TargetFinder;	2	3.8;4;	AM_04024	K00703|1|4.3e-32|145.6|spen:107008795|starch synthase [EC:2.4.1.21]	RWR80901.1	1.2e-41	hypothetical protein CKAN_00956200 [Cinnamomum micranthum f. kanehirae]
Ama-nmiR141-5p	AM_31798	psRobot;TargetFinder;	2	3.0;4;	AM_31798	K14486|1|2.1e-17|96.3|sspl:121799983|auxin response factor	PIN17457.1	7.0e-142	hypothetical protein CDL12_09885 [Handroanthus impetiginosus]
Ama-nmiR141-5p	AM_29797	psRobot;TargetFinder;	2	3.5;3;	AM_29797	K23280|1|9.2e-11|73.2|jcu:105630480|rhamnogalacturonan I rhamnosyltransferase [EC:2.4.1.351]	PPS20143.1	3.6e-43	hypothetical protein GOBAR_AA00435 [Gossypium barbadense]
Ama-nmiR146-3p	AM_26031	psRobot;TargetFinder;	2	1.0;2;	AM_26031	K09284|1|8.6e-35|152.5|sind:105170679|AP2-like factor, euAP2 lineage	XP_020552605.1	8.4e-34	ethylene-responsive transcription factor RAP2-7 isoform X2 [Sesamum indicum]
Ama-nmiR146-3p	AM_23514	psRobot;TargetFinder;	2	1.0;2;	AM_23514	K09284|1|3.6e-63|246.9|sind:105161130|AP2-like factor, euAP2 lineage	XP_011077024.1	3.6e-62	AP2-like ethylene-responsive transcription factor TOE3 isoform X2 [Sesamum indicum]
Ama-nmiR146-3p	AM_11206	psRobot;TargetFinder;	2	2.0;4;	AM_11206	K19729|1|1.5e-24|120.2|tcc:18588166|guanine nucleotide-binding protein G(t) subunit alpha 3	XP_011074616.1	1.2e-153	extra-large guanine nucleotide-binding protein 3 [Sesamum indicum]
Ama-nmiR146-3p	AM_09545	psRobot;TargetFinder;	2	2.0;3;	AM_09545	K07375|1|2.4e-08|64.7|taes:123070672|tubulin beta	XP_011099409.1	8.8e-116	ACT domain-containing protein ACR1 isoform X3 [Sesamum indicum]
Ama-nmiR146-3p	AM_05507	psRobot;TargetFinder;	2	1.0;2;	AM_05507	K09284|1|9.2e-64|248.4|sind:105176219|AP2-like factor, euAP2 lineage	PIM98925.1	1.9e-65	hypothetical protein CDL12_28586 [Handroanthus impetiginosus]
Ama-nmiR146-3p	AM_29015	psRobot;TargetFinder;	2	2.0;3;	AM_29015	K25163|1|5.7e-117|426.8|sind:105167921|wings apart-like protein	XP_011086103.1	5.6e-116	uncharacterized protein LOC105167921 [Sesamum indicum]
Ama-nmiR146-3p	AM_13318	psRobot;TargetFinder;	2	1.8;3;	AM_13318	-	PIN24956.1	1.6e-51	hypothetical protein CDL12_02296 [Handroanthus impetiginosus]
Ama-nmiR146-3p	AM_04162	psRobot;TargetFinder;	2	2.0;3;	AM_04162	K25163|1|5.6e-84|317.4|sind:105167921|wings apart-like protein	XP_011086103.1	5.5e-83	uncharacterized protein LOC105167921 [Sesamum indicum]
Ama-nmiR146-3p	AM_23192	psRobot;TargetFinder;	2	2.0;4;	AM_23192	K01051|1|3.3e-15|86.3|var:108341535|pectinesterase [EC:3.1.1.11]	XP_011074760.1	1.5e-184	trihelix transcription factor GT-2-like [Sesamum indicum]
Ama-nmiR146-3p	AM_01808	psRobot;TargetFinder;	2	3.0;4;	AM_01808	K00430|1|2.6e-18|99.0|soe:110791652|peroxidase [EC:1.11.1.7]!K01179|2|1.4e-16|93.2|cmo:103498458|endoglucanase [EC:3.2.1.4]!K23553|3|1.5e-13|83.2|cann:107865125|post-GPI attachment to proteins factor 3	PIM98950.1	2.6e-86	hypothetical protein CDL12_28560 [Handroanthus impetiginosus]
Ama-nmiR146-3p	AM_25631	psRobot;TargetFinder;	2	1.0;2;	AM_25631	K09284|1|7.2e-64|249.2|sind:105161408|AP2-like factor, euAP2 lineage	XP_011077383.1	7.1e-63	floral homeotic protein APETALA 2 [Sesamum indicum]
Ama-nmiR146-3p	AM_27538	psRobot;TargetFinder;	2	0.5;1;	AM_27538	K09284|1|1.6e-45|188.3|sind:105170345|AP2-like factor, euAP2 lineage	PIM98500.1	1.0e-51	hypothetical protein CDL12_29022 [Handroanthus impetiginosus]
Ama-nmiR146-3p	AM_10328	psRobot;TargetFinder;	2	3.2;4;	AM_10328	K13100|1|6.6e-156|555.8|sind:105171074|pre-mRNA-splicing factor CWC22	PIN18952.1	1.5e-164	hypothetical protein CDL12_08355 [Handroanthus impetiginosus]
Ama-nmiR146-3p	AM_11304	psRobot;TargetFinder;	2	2.0;4;	AM_11304	K09284|1|8.7e-60|235.3|sind:105161408|AP2-like factor, euAP2 lineage	PIN05086.1	5.9e-60	hypothetical protein CDL12_22382 [Handroanthus impetiginosus]
Ama-nmiR146-3p	AM_16706	psRobot;TargetFinder;	2	0.5;1;	AM_16706	K09284|1|7.4e-61|239.6|sind:105161130|AP2-like factor, euAP2 lineage	GFP89733.1	8.3e-64	floral homeotic protein apetala 2 [Phtheirospermum japonicum]
Ama-nmiR146-3p	AM_23952	psRobot;TargetFinder;	2	2.0;3;	AM_23952	K19045|1|7.1e-30|136.7|sind:105163569|E3 ubiquitin-protein ligase BIG BROTHER and related proteins [EC:2.3.2.27]	XP_011080278.1	7.0e-29	E3 ubiquitin ligase BIG BROTHER [Sesamum indicum]
Ama-nmiR146-3p	AM_03255	psRobot;TargetFinder;	2	3.0;4;	AM_03255	-	PIN26849.1	2.6e-26	hypothetical protein CDL12_00393 [Handroanthus impetiginosus]
Ama-nmiR146-3p	AM_28742	psRobot;TargetFinder;	2	1.0;2;	AM_28742	K09284|1|1.6e-71|274.6|sind:105176219|AP2-like factor, euAP2 lineage	XP_011097250.1	1.6e-70	floral homeotic protein APETALA 2-like isoform X2 [Sesamum indicum]
Ama-nmiR146-3p	AM_28129	psRobot;TargetFinder;	2	0.5;1;	AM_28129	K09284|1|6.5e-35|152.9|sind:105170345|AP2-like factor, euAP2 lineage	PIM98500.1	3.3e-38	hypothetical protein CDL12_29022 [Handroanthus impetiginosus]
Ama-nmiR146-3p	AM_10078	psRobot;TargetFinder;	2	1.5;3;	AM_10078	K09284|1|8.2e-65|252.7|sind:105176219|AP2-like factor, euAP2 lineage	XP_011097250.1	8.1e-64	floral homeotic protein APETALA 2-like isoform X2 [Sesamum indicum]
Ama-nmiR146-3p	AM_21899	psRobot;TargetFinder;	2	2.0;4;	AM_21899	K00249|1|6.9e-36|157.5|sind:105156871|acyl-CoA dehydrogenase [EC:1.3.8.7]	XP_011071423.1	6.8e-35	probable acyl-CoA dehydrogenase IBR3 [Sesamum indicum]
Ama-nmiR149-5p	AM_19402	psRobot;TargetFinder;	2	1.0;1;	AM_19402	-	XP_020552984.1	4.6e-97	uncharacterized protein LOC105162982 isoform X2 [Sesamum indicum]
Ama-nmiR149-5p	AM_31075	psRobot;TargetFinder;	2	2.0;3;	AM_31075	K00521|1|8.8e-17|92.0|cpep:111802683|ferric-chelate reductase [EC:1.16.1.7]!K17756|5|6.9e-14|82.4|pvy:116138613|long-chain-alcohol oxidase [EC:1.1.3.20]	KOM49579.1	5.0e-64	hypothetical protein LR48_Vigan08g040600 [Vigna angularis]
Ama-nmiR149-5p	AM_05843	psRobot;TargetFinder;	2	2.0;4;	AM_05843	K00521|1|3.5e-19|99.8|cmos:111447866|ferric-chelate reductase [EC:1.16.1.7]!K17756|5|1.1e-15|88.2|pvy:116138613|long-chain-alcohol oxidase [EC:1.1.3.20]	XP_011098651.1	1.3e-41	NAC domain-containing protein 79 [Sesamum indicum]
Ama-nmiR149-5p	AM_33736	psRobot;TargetFinder;	2	0.0;0;	AM_33736	K05658|1|2.5e-205|719.9|sind:105158093|ATP-binding cassette, subfamily B (MDR/TAP), member 1 [EC:7.6.2.2]	XP_020548648.1	2.5e-204	ABC transporter B family member 19-like [Sesamum indicum]
Ama-nmiR149-5p	AM_20382	psRobot;TargetFinder;	2	4.0;4;	AM_20382	K09571|1|2.9e-36|160.2|qsu:112039090|FK506-binding protein 4/5 [EC:5.2.1.8]!K13217|2|1.1e-32|148.3|vun:114183870|pre-mRNA-processing factor 39	RVW86452.1	5.3e-66	Retrovirus-related Pol polyprotein from transposon TNT 1-94 [Vitis vinifera]
Ama-nmiR149-5p	AM_16882	psRobot;TargetFinder;	2	2.5;4;	AM_16882	K00521|1|1.8e-28|131.0|cmos:111447866|ferric-chelate reductase [EC:1.16.1.7]!K17756|3|2.4e-25|120.6|pvy:116138613|long-chain-alcohol oxidase [EC:1.1.3.20]!K16296|4|8.2e-10|68.9|aof:109839885|serine carboxypeptidase-like clade I [EC:3.4.16.-]!K14016|5|9.4e-06|55.5|csin:114268489|ubiquitin fusion degradation protein 1	XP_011071688.1	3.7e-70	NAC domain-containing protein 79 [Sesamum indicum]
Ama-nmiR149-5p	AM_28242	psRobot;TargetFinder;	2	2.5;4;	AM_28242	K00521|1|5.9e-28|129.0|cmos:111447866|ferric-chelate reductase [EC:1.16.1.7]!K17756|3|3.2e-26|123.2|pvy:116138613|long-chain-alcohol oxidase [EC:1.1.3.20]!K16296|4|7.3e-10|68.9|aof:109839885|serine carboxypeptidase-like clade I [EC:3.4.16.-]	PIN15473.1	8.6e-63	hypothetical protein CDL12_11887 [Handroanthus impetiginosus]
Ama-nmiR149-5p	AM_09637	psRobot;TargetFinder;	2	1.5;2;	AM_09637	K00521|1|1.5e-18|98.6|cmos:111447866|ferric-chelate reductase [EC:1.16.1.7]!K17756|5|4.5e-15|87.0|pvy:116138613|long-chain-alcohol oxidase [EC:1.1.3.20]	XP_011095676.1	8.5e-42	NAC domain-containing protein 21/22-like [Sesamum indicum]
Ama-nmiR149-5p	AM_06170	psRobot;TargetFinder;	2	1.5;2;	AM_06170	K00521|1|1.1e-19|102.4|cpep:111802683|ferric-chelate reductase [EC:1.16.1.7]!K17756|5|1.7e-15|88.6|pvy:116138613|long-chain-alcohol oxidase [EC:1.1.3.20]	KAA8523470.1	5.6e-39	hypothetical protein F0562_009893 [Nyssa sinensis]
Ama-nmiR149-5p	AM_31219	psRobot;TargetFinder;	2	1.5;2;	AM_31219	K00521|1|4.0e-19|100.1|cmos:111447866|ferric-chelate reductase [EC:1.16.1.7]!K17756|5|4.2e-16|90.1|pvy:116138613|long-chain-alcohol oxidase [EC:1.1.3.20]	XP_028081260.1	1.0e-34	NAC domain-containing protein 21/22 [Camellia sinensis]
Ama-nmiR149-5p	AM_00948	psRobot;TargetFinder;	2	2.0;4;	AM_00948	K14493|1|9.6e-09|63.5|soe:110799916|gibberellin receptor GID1 [EC:3.-.-.-]	XP_011076751.1	6.5e-25	probable carboxylesterase 18 [Sesamum indicum]
Ama-nmiR149-5p	AM_14190	psRobot;TargetFinder;	2	2.0;4;	AM_14190	K17756|1|2.1e-24|117.5|pvy:116138613|long-chain-alcohol oxidase [EC:1.1.3.20]!K00521|2|3.9e-23|113.2|cpep:111802683|ferric-chelate reductase [EC:1.16.1.7]!K16296|4|5.5e-09|66.2|aof:109839885|serine carboxypeptidase-like clade I [EC:3.4.16.-]	KAG6753705.1	1.3e-62	hypothetical protein POTOM_041702 [Populus tomentosa]

## Sheet: Supplementary Data S4.
GeneID	RCK_a-FPKM	RCK_b-FPKM	RCK_c-FPKM	RT1_a-FPKM	RT1_b-FPKM	RT1_c-FPKM	RT2_a-FPKM	RT2_b-FPKM	RT2_c-FPKM	RT3_a-FPKM	RT3_b-FPKM	RT3_c-FPKM
AM_00201	2.59	2.2	3.16	3.28	3.41	2.7	3.24	3.49	3.63	2.9	2.61	2.76
AM_00238	35.49	35.91	36.57	32.44	33.05	31.18	43.61	45.61	45.55	47	47.22	46.16
AM_00269	0	0	0	0.13	0.12	0	0.24	0	0.06	0.59	0.41	0.82
AM_00441	3.04	2.86	2.48	3.68	3.55	2.68	1.28	1.72	1.49	1.43	1.15	1.23
AM_00442	4.63	3.49	4.19	3.92	4.83	4.11	4.06	3.54	2.72	3.06	2.37	2.05
AM_00753	14.87	14.85	14.11	13.73	13.65	14.8	20.87	20.63	21.19	21.13	19.85	21.09
AM_00805	0.04	0.39	0.27	1.35	0.75	0.64	0.17	0.21	0.18	0.7	0.2	0.09
AM_00948	0.31	0.19	0.27	0.75	0.69	0.66	0.84	0.65	1.12	0.46	0.66	0.7
AM_01007	0.18	0.23	0.42	0.17	0.73	0.36	0.42	0.4	0.31	0.44	0.41	0
AM_01084	21.74	21.38	20.75	20.56	21.27	20.44	18.25	18.15	20.83	19.91	20.37	20.88
AM_01106	18.81	18.98	18.41	23.54	23.68	22.16	29.58	28.83	32.15	29.64	28.66	28.77
AM_01124	0	0	0	0	0.11	0.05	0	0	0	0.06	0	0.05
AM_01146	1.01	1.06	1.38	1.17	0.65	0.72	0.49	1.59	0.83	1.43	1.14	1.4
AM_01377	21.89	20.79	22.5	17.72	15.63	18.24	19.2	19.38	19.56	20.68	18.75	19.14
AM_01628	0	0.02	0.02	0	0.02	0	0	0	0	0	0	0
AM_01769	6.17	5.99	6.41	10.58	10.89	10.66	2.25	2.08	2.53	1.3	1.16	0.81
AM_01808	70.06	72.05	72.74	64.7	68.75	60.33	74.96	76.48	80.52	87.59	79.98	79.63
AM_01849	77.56	82.34	85.28	110.05	108.33	111.57	90.53	85.27	84.51	70.26	71.86	68.2
AM_01870	1.25	0.91	1.26	1.34	1.31	1.23	2.68	2.17	2.92	3.1	2.74	2.91
AM_02073	7.94	8.05	7.11	6.42	6.32	6.49	8.98	9.13	10.25	10.19	9.75	10.69
AM_02123	3.34	3	3.3	1.15	1.02	1.15	2.77	2.74	2.84	3.64	3.13	3.43
AM_02153	6.39	6.27	5.8	4.27	3.96	5.1	4.66	5.08	3.63	4.05	4.46	4.25
AM_02217	2.65	2.39	2.92	2.78	2.67	2.33	2.69	3.06	3.29	2.8	3.28	3.15
AM_02253	0	0.08	0.13	0.05	0.05	0.05	0.22	0.24	0.06	0.18	0.36	0
AM_02291	0	0	0	0.13	0	0	0	0	0	0	0	0
AM_02292	0.65	0.6	0.42	1.74	2.11	1.55	1.69	1.58	1.5	1.14	1.33	1.27
AM_02345	3.7	4.29	4.48	1.38	2.63	2.12	2.61	3.38	3.08	3.53	3.76	3.06
AM_02383	1.87	2.09	2.64	3.94	4.28	3.67	4.78	5.06	4.49	5.73	6.01	5.79
AM_02657	0.29	0.46	0.26	0.31	0.29	0.47	0.56	0.58	0.49	0.87	0.89	1.05
AM_02858	17.58	20.13	20.54	16.43	17.04	15.55	17.19	16.57	18.62	21.23	19.52	19.17
AM_02875	0.03	0.03	0	0	0	0.03	0	0	0.03	0	0	0
AM_02910	6.16	6.34	5.53	5.81	6.29	5.54	5.26	5.27	5.98	5.05	4.68	4.75
AM_03255	18.32	22.01	21.6	19.37	19.71	17.77	29.32	28.08	36.05	28.55	26.94	28.44
AM_03344	3.46	3.87	2.2	3.28	3.35	4.86	2.12	2.8	0.76	0.69	0.77	1.41
AM_03692	6.36	6.49	7.21	5.11	5.51	4.95	6.8	7.31	6.46	5.59	5.51	5.93
AM_03712	0.17	0	0.36	0.26	0.04	0.29	0.18	0	0	0.89	0.15	0
AM_03775	5.99	5.71	5.96	4.27	4.2	3.46	5.56	6.58	6.03	3.87	3.4	3.66
AM_04024	0.4	0.39	0.21	0.56	0.59	0.25	0.39	0.58	0.46	0.32	0.9	0.27
AM_04136	22.96	22.62	26.22	10.31	9.39	9.11	13.71	15.13	13.84	13.29	13.49	15.09
AM_04151	107.93	93.75	104.2	181.21	190.07	184.03	71.08	75.5	64.81	25.19	22.25	22.8
AM_04152	5.23	5.48	5.25	7.45	6.79	8.72	3.02	2.35	2.18	1.21	1.21	1.3
AM_04154	22.92	23.3	22.38	20.88	20.22	21.26	22.39	23.13	22.31	23.16	23.49	23.1
AM_04162	0.17	0.3	0.16	0.57	0.41	0.32	0.39	0.22	0.14	0.55	0.13	0.4
AM_04190	0.02	0.02	0	0	0.02	0	0	0.04	0	0	0	0.02
AM_04200	3.37	3.41	4.22	3	2.15	2.4	3.44	3.9	3.91	4.67	4.36	4.34
AM_04213	0.21	0.29	0.22	0.32	0.33	0.15	0.57	0	0.28	0.7	0.35	0.41
AM_04416	49.53	48.8	49.68	35.38	33.82	35.39	42.31	43.12	41.45	46.12	48.54	47.2
AM_04525	5.72	5.92	5.9	3.83	3.3	3.56	4.58	5.17	5.52	6.29	5.43	6.16
AM_04618	4.09	3.69	4.58	3.75	2.19	2.46	4.27	4.06	5.68	4.51	7.21	8.44
AM_04621	0	0	0	0	0	0	0	0	0	0	0	0.3
AM_04698	0.06	0	0	0.22	0.14	0.17	0.09	0	0	0.07	0	0
AM_04898	1.03	1.28	1.62	1.71	0.53	1.55	1.54	1.51	2.7	1.42	0.91	1.27
AM_04983	2.05	1.99	2.91	1.77	2.69	2.11	1.51	1.85	0.98	2.38	1.4	1.71
AM_05116	0.03	0.03	0.04	0.06	0.02	0.05	0.06	0.08	0.02	0.04	0.03	0.06
AM_05163	0	0	0.39	0.17	0.18	0	0.19	0	0.18	0.11	0.24	0.42
AM_05205	0	0	0	0	0	0	0.02	0.02	0.02	0.03	0	0.02
AM_05276	19.85	20.09	20.98	18.96	18.92	16.51	25.11	27.65	26.1	21.42	21.08	20.53
AM_05305	0	0	0.05	0.11	0.05	0.07	0	0	0	0.05	0	0
AM_05507	99.84	113.56	108.39	94.94	97.68	98.62	125.17	122.17	121.97	169.37	165.66	168.44
AM_05566	0.34	0.25	0.38	0.46	0.48	0.28	0.2	0.14	0.31	0.42	0.67	0.26
AM_05640	3.43	3.93	0	3.54	5.13	5.82	3.26	4.68	5.64	1.77	4.02	3.76
AM_05656	0.06	0.02	0.03	0.03	0	0.11	0.18	0.16	0.14	0	0.13	0.2
AM_05754	5.36	5.2	3.9	5.99	6.69	5.35	5.82	5.62	5.65	4.54	4.84	4.79
AM_05824	29.34	30.36	34.29	33.01	34.97	31.32	26.23	26.26	27.59	24.77	24.34	23.02
AM_05830	3.8	3.49	3.08	2.45	3.04	2.78	3.73	3.39	3.8	3.2	3.23	3.4
AM_05843	2.36	1.7	0.55	0.89	0.22	1.54	0.84	2.29	1.13	0.71	0.41	0.45
AM_05844	3.14	3.18	3.39	3.14	3.03	2.74	4.06	3.99	4.49	4.87	4.52	4.76
AM_05897	0.31	0.29	0.28	0.14	0.23	0.34	0.61	0.47	0.55	0.26	0.44	0.27
AM_05921	5.58	5.05	5.7	3.58	3.62	3.33	4.58	3.76	3.78	4.36	5.99	4.94
AM_06010	3.92	3.55	3.81	5.16	5.81	5.46	5.5	6.67	5.27	5.8	5.38	4.83
AM_06040	0	0.03	0.06	0.06	0	0.03	0.03	0.03	0.03	0.04	0.03	0.03
AM_06044	3.15	3.13	2.84	3.17	2.68	3.8	3.89	3.48	3.78	3.78	3.39	4.08
AM_06075	0.06	0.3	0.2	0.13	0.07	0.32	0.25	0.06	0.51	0.07	0.25	0.18
AM_06170	5.3	5.56	4.85	3.7	3.41	4.35	10.58	9.1	8.65	4.03	3.45	3.41
AM_06270	0	0	0	0	0	0	0	0	0	0	0.06	0
AM_06282	2.49	2.81	2.69	4.41	4.25	4.41	5.64	5.76	6.29	6.06	6.12	6
AM_06362	0	0	0	0.21	0	0	0	0	0.14	0	0	0
AM_06622	2.28	2.35	3.73	2.39	1.7	2.05	1.41	1.31	0.91	1.83	1.3	1.44
AM_06749	7.87	7.06	7.97	6.17	6.08	5.67	7.35	7.54	7.29	8.73	8.43	8.56
AM_06772	112.43	116.29	108.29	85.81	84.33	80.22	81.87	81.29	76.82	68.7	71.97	69.75
AM_06974	3.11	2.71	2.82	2.85	2.74	2.69	2.96	2.23	2.38	2.68	2.16	1.85
AM_06975	0.73	0.19	0	0	0.13	0.56	0	0	0	0.3	0	0
AM_06976	0.72	0.75	0.71	0.97	0.9	0.79	0.86	0.78	0.62	0.71	0.64	0.7
AM_07023	0.95	0.58	0.96	0.96	1.08	0.9	1.2	0.81	0.7	0.65	0.58	0.84
AM_07229	13.81	14.61	14.87	12.38	13.13	11.77	13.63	14.47	13.27	15.94	15.79	14.66
AM_07368	0.51	0.46	1.05	1.58	0.61	0.68	1.42	0.6	0.61	0.94	1.32	1.53
AM_07481	12.21	12.08	12.33	11.3	11.14	10.97	12.9	12.2	12.51	12.62	12.89	12.8
AM_07593	6.29	6.93	7.03	5.19	5.59	5.34	6.59	7.03	7.2	9.17	9.35	8.5
AM_07724	0.05	0.1	0.09	0.21	0.22	0.21	0.16	0.31	0.22	0.22	0.22	0.14
AM_07727	0.4	0.41	0.22	0.34	0.36	0.2	0.47	0.29	0.37	0.3	0.31	0.54
AM_08227	8.89	9.35	7.2	6.9	5.72	7.4	8.97	8.28	6.18	8.16	8.33	6.86
AM_08249	28.08	27.61	26.9	23.41	23.2	23.88	29.03	28.87	30.44	31.79	31.55	30.06
AM_08321	2.84	2.71	2.45	3.1	1.39	1.14	2.85	4.22	2.07	0.49	2.73	2.36
AM_08342	0	0	0.02	0	0	0	0	0	0	0	0	0
AM_08349	7.62	7.67	7.73	9.68	10.04	9.25	9.05	8.68	8.8	9.1	9.04	9.03
AM_08392	5.39	6.47	7.52	4	4.18	4.92	8.55	7.71	7.38	9.62	9.01	9.11
AM_08627	0	0	0	0	0	0.07	0	0	0	0	0	0
AM_08643	69.73	70.13	68.19	51.98	50.11	57.28	52.27	53.08	48.31	54.6	57.99	53.82
AM_08730	1.48	1.44	1.53	1.41	1.44	1.38	1.99	2.23	2.41	2.87	2.91	3.02
AM_09201	37.46	36.71	38.67	32.67	33.26	34.79	35.77	33.03	34.05	33.61	33.66	35.66
AM_09299	1.27	1.11	0.84	0.4	0.4	1.18	0.98	1.15	1.59	0.64	0.93	1.04
AM_09321	9.43	0	1.73	11.09	6.8	6.11	0	0	1.51	0	1.84	4.81
AM_09327	81.42	76.67	78.8	106.73	115.6	105.89	56.67	50.91	47.49	23.9	19.55	18.82
AM_09545	0	0.13	0	1.18	0.69	0.67	0.14	0	0	0.09	0.18	0
AM_09637	0.75	1.15	0.71	0.97	0.99	0.65	1.01	1.29	1.42	0.71	0.97	0.72
AM_09658	14.37	15.23	15.74	41.98	42.76	42.31	23.12	22.65	21	12.02	12.07	12.07
AM_09691	0	0	0	0	0	0	0	0.09	0	0	0	0
AM_09734	0	0.02	0	0	0	0	0	0	0	0	0	0
AM_10078	5.38	5.34	5.09	4.32	4.26	5.06	5.88	5.84	5.96	8.09	8.16	7.92
AM_10169	11.42	10.98	12.05	9.67	9.59	9.46	8.42	8.43	7.74	7.87	8.7	9.04
AM_10227	0.52	0.52	0.35	0.54	0.42	0.52	1	1.07	1.05	0.91	1.13	0.98
AM_10270	3.05	3.41	2.8	3.57	3.15	3.58	4.6	5.34	5.17	5.42	5.89	6.35
AM_10328	11.14	10.26	11.98	13.23	14.22	13.34	13.44	14.31	13.62	12.89	13.07	12.66
AM_10539	53.31	51.61	48.51	41.59	40.62	42.33	49.11	47.43	45.48	46.27	46.52	47.26
AM_10616	6.28	5.94	5.86	5.34	6.28	5.76	6.02	5.71	5.45	5.8	5.8	5.49
AM_10619	0.03	0	0.02	0	0.05	0.09	0.02	0.03	0.02	0.02	0	0.02
AM_10627	14.18	14.39	16.01	11.71	13.15	13.18	12.82	14.15	12.55	14.74	12.6	14.2
AM_10676	8.9	8.93	8.58	8.01	7.73	8.46	7.99	7.53	7.65	8.12	8.7	7.76
AM_10702	11.18	11.5	10.43	10.13	9.19	9.79	10.73	11.01	9.71	11.56	12.19	11.6
AM_10714	19.78	17.59	17.97	25.57	26.49	24.12	18.72	18.96	20.79	18.05	16.47	18.24
AM_10902	1.65	1.1	1.07	0.54	0.91	0.52	1.84	2	1.84	2.01	1.86	1.87
AM_10968	51.93	54.1	54.01	56.54	55.4	54.38	50.83	51.28	52.78	55.85	55.38	55.81
AM_11047	5.78	6.34	6.34	4.86	4.06	4.53	7.66	6.57	8.43	6.95	5.12	6.33
AM_11160	2.14	1.84	2.51	2.93	2.06	1.16	1.91	1.81	1.58	1.34	1.82	1.4
AM_11206	12.23	11.96	12.1	14.48	13.05	14.8	10.56	9.88	9.01	6.68	8.33	7.07
AM_11210	1.16	0.9	1.36	0.74	0.67	0.55	1.35	1.29	1.79	1.62	1.3	1.84
AM_11302	0.76	0.65	0.29	1.01	0.62	2.3	3.53	1.48	3.68	0	0	0.39
AM_11304	2.49	3.26	3.2	2.17	1.44	2.11	2.2	2.25	2.58	2.16	1.83	2.37
AM_11325	3.28	4.64	4.09	3.3	2.86	2.07	2.84	3.49	3.53	3.24	3.67	3.02
AM_11328	0.03	0.25	0.32	0.79	0.49	0.31	0.66	0.6	0.47	0.55	1.27	0.2
AM_11584	2.69	2.5	2.36	0.98	1.19	1.24	1.92	1.85	1.55	1.52	1.37	1.04
AM_11631	21.78	23.47	21.47	112.99	118.03	108.23	39.43	41.2	41.6	19.98	18.97	18.46
AM_11824	21.3	19.41	22.15	17.02	17.86	16.23	17.93	17.91	18.67	21.88	18.74	18.27
AM_11874	2.54	2.84	2.01	1.94	2.22	1.96	2.57	2.93	2.24	1.87	2.35	1.81
AM_11947	28.29	28.7	29.37	28.03	27.65	24.87	23.7	23.2	24.34	18.6	16.52	18.14
AM_12199	2.06	2.32	2	4.39	4.54	4.66	4.09	4.69	4.72	4.86	4.99	4.76
AM_12208	0.64	1.95	1.58	0.59	0.99	0.65	0.55	0.66	0.33	0.09	0.39	0.42
AM_12529	730.47	628.47	613.19	803.88	869.77	852.26	507.58	460.25	433.15	181.68	144.07	163.16
AM_12547	47.16	50.45	50.12	44.41	46.14	44.43	50.2	47.38	51.85	50.71	49.92	48.25
AM_12560	16.36	16.13	16.23	11.59	12.83	11.13	13.58	13.7	14.29	14.8	15.05	15.3
AM_12682	73.83	81.4	82.29	39.38	42.58	37.3	63.8	63.7	61	36.47	31.99	33.54
AM_12778	9.6	10.25	10.19	8.23	8.95	7.82	11.2	10.55	11.6	11.22	9.63	10.48
AM_13002	15.15	13.66	13.45	11.29	9.46	10.96	15.38	15.02	16.76	15.83	15.17	15.02
AM_13110	2.11	1.83	1.81	2.9	2.89	2.64	3.34	3.73	3.45	5.13	5.04	5.24
AM_13144	27.35	26.88	25.49	21.18	20.66	21.16	20.05	20.8	19.69	19.51	18.62	19.39
AM_13240	0	0.03	0	0	0	0.03	0.19	0.16	0.13	0	0.08	0.05
AM_13259	9.96	10.18	9.74	10.76	9.04	10.11	15.18	15.52	16.16	22.85	20.51	21.1
AM_13286	2.4	3.18	2.34	2.08	2.1	1.45	2.1	2.17	2.3	2.66	2.54	2.2
AM_13318	14.32	13.84	15	13.31	11.73	12.86	13.74	13.62	12.24	15.11	17.53	15.87
AM_13627	0.27	0.18	0	0.33	0.28	0.43	0.16	0.73	0.32	0.33	0.11	0.44
AM_13677	0.26	0.11	0.19	0.21	0	0.1	0.56	0.48	0.37	0.24	0.06	0.2
AM_13725	0	0	0	0	0.17	0	0	0	0	0.27	0.42	0
AM_13790	0	0	0	0	0	0	0	0.04	0	0	0	0
AM_13893	0.05	0.1	0.12	0.11	0.19	0.2	0.08	0.11	0.11	0.18	0.18	0.24
AM_14087	11.58	11.07	12.67	10.37	10.2	10.39	12.44	13.33	11.34	15.47	15.28	16.6
AM_14185	3.27	3.08	3.44	3.03	3.61	3.1	5.12	5.6	5.24	3.89	3.92	4.04
AM_14190	1.75	1.74	2.22	6.02	6.15	5.91	3.43	3.76	3.51	1.56	1.46	1.29
AM_14288	11.11	12.35	12.31	10.84	11.01	13.32	12.99	14.38	12.5	12.4	10.85	13.66
AM_14358	21.01	20.04	22.19	21.61	23.1	22.3	20.54	21.83	25.01	23.44	22.88	23.64
AM_14384	4.29	4.11	4.78	2.09	2.23	2.31	3.57	3.97	4.67	5.84	4.83	5.25
AM_14552	0.36	0.39	0.4	0.27	0.14	0.12	0.27	0.38	0.26	0.35	0.32	0.31
AM_14586	0	0	0	0	0	0	0	0	0.03	0	0	0
AM_14588	0	0.18	0	0.12	0	0.22	0	0.31	0.16	0	0.11	0.07
AM_14948	5.27	6.1	4.93	6.86	7.62	6.07	10.73	11.28	12.79	10.11	11.25	11.09
AM_15404	6.44	6.46	6.07	4.15	4.72	4.78	14.71	13.91	14.22	17.6	17.51	17.5
AM_15448	0	0	0	0	0	0	0	0.01	0	0	0	0
AM_15461	5.74	7.64	6.45	8.13	8.05	7.11	11.56	10.7	14.46	11.61	11.57	10.98
AM_15617	0	0	0	0.01	0.01	0	0	0	0	0	0	0
AM_15732	0.26	0.6	0.38	0.26	0.17	0.2	0.27	0.06	0.2	0.54	0.76	0.23
AM_15784	7.4	8.1	8.8	8.83	8.54	9.3	13.34	13.18	12.84	12.97	13.17	12.35
AM_15823	9.82	8.57	9.15	6.97	7.45	7.01	8.22	8.31	8.39	9.03	9.57	8.35
AM_16277	42.08	42.09	42.64	37.66	39.32	36.51	41.21	42.38	44.51	38.99	40.3	40.96
AM_16296	11.47	11.84	11.8	11.21	10.91	11.07	11.43	11.23	11.91	12.52	12.71	12.18
AM_16403	0	0	0	0.02	0	0	0	0.02	0.02	0	0	0
AM_16422	4.18	3.43	4.11	4.64	4.92	4.4	6.4	6.87	7.16	5.98	6.27	5.8
AM_16658	32.84	32.97	33.36	31.3	30.97	31.08	28.75	29.23	29.56	27.58	27.5	28
AM_16674	1.98	2.22	1.62	4.87	4.7	4.39	3.48	3.54	3.22	4.34	4.39	4.27
AM_16684	0.46	0	0.33	0.17	0.78	0	0.82	0.83	1.1	0.69	0.49	0.01
AM_16706	8.71	8.18	9.72	11.76	10.57	13.67	13.06	13.01	13.16	13.59	11.99	13.55
AM_16722	0.64	1.06	1.06	0.79	0.59	0.88	1.07	1.11	0.81	0.8	1.07	1.11
AM_16880	2.71	2.58	2.82	1.38	1.42	1.53	1.62	1.98	1.63	2.21	1.65	1.79
AM_16882	11.29	11.02	12.21	12.74	12.89	12.58	18.61	18.27	20.85	15.5	15.6	17.42
AM_16885	0.32	0.19	0.85	0.4	0.5	0.67	0.43	0.2	1.06	0	0	0.71
AM_16888	16.68	16.63	17.03	13.19	13.14	13.89	17.09	17.41	17.01	16.72	16.14	15.8
AM_16924	0	0	0	0	0.07	0.03	0	0	0	0	0	0
AM_16928	0	0	0	0	0	0	0.04	0	0.04	0	0	0
AM_17000	0.01	0.01	0	0.07	0.07	0.07	0.19	0.15	0.24	0.11	0.14	0.11
AM_17078	13.46	14.9	13.68	11.49	12.19	11.35	14.04	15.36	15.83	15.4	16.29	15.58
AM_17435	2.53	1.99	2.59	1.9	2.41	2.24	1.89	2.43	2.21	2.59	2.35	2.26
AM_17574	40.79	39.7	42.5	56.31	58.21	50.86	42.37	45.13	44.93	47.5	45.52	47.08
AM_17774	2.02	2.01	2.44	1.53	1.28	1.29	2.79	2.76	2.99	2.49	2.69	2.45
AM_17885	16.09	15.36	14.75	17.31	16.55	17.69	19.58	20.96	20.27	19.81	19.58	19.54
AM_18000	2.09	2.09	2.05	1.58	1.43	1.52	2.27	2.53	2.17	1.96	1.89	1.77
AM_18026	3.47	3.69	3.56	3.33	3.39	3.54	4.78	3.66	4.46	5.27	4.91	4.85
AM_18237	0	0	0	0	0	0	0	0.05	0	0	0	0
AM_18256	6.96	6.87	6.95	6.25	5.64	6.08	8.57	9.63	9.33	9.42	10.22	9.55
AM_18311	10.27	9.56	11.05	7.46	7.8	7.56	12.26	12.28	11.34	10.71	10.13	11.78
AM_18323	25.58	23.85	24.11	21.47	19.44	21.76	23.59	22.72	20.97	22.81	22.81	21.95
AM_18371	6.75	7.73	7.79	4.21	4.15	4.72	6.6	5.19	7.14	7.65	6.45	6.36
AM_18545	0	0	0.08	0	0	0	0	0	0	0.09	0	0
AM_18553	1.36	1.7	1.33	1.31	0.95	0.92	1.15	1.06	2	2.39	1.99	2.41
AM_18945	0.16	0.12	0.13	0.3	0.13	0.17	0.08	0.33	0.29	0.24	0.25	0.32
AM_18984	8.74	8.14	8.31	6.36	5.74	5.91	8.38	8.69	7.82	8.19	8.12	9.37
AM_19001	2.6	2.51	3.1	3	3.03	2.64	4.42	2.8	4.53	3.73	2.86	3.05
AM_19002	0.25	0	0	0	0.2	0	0	0	0.11	0	0	0.07
AM_19233	24.67	25.41	25.05	30.78	33.23	29.29	30.7	31.71	31.57	24.88	25.49	24.33
AM_19402	0	0	0.06	0.18	0.16	0	0	0	0	0.27	0.21	0.14
AM_19453	0.03	0.01	0.02	0.09	0.09	0.04	0.01	0.07	0.06	0.02	0.03	0.01
AM_19607	2.36	2.6	2.23	3.28	2.42	3.47	1.47	1.83	3.29	1.31	1.96	1.98
AM_19617	34.23	33.93	36.07	35.02	34.81	32.24	40.62	42.53	40.37	40.11	38.17	38.71
AM_19637	0	0.39	0.21	1.9	0	2.06	0.43	1.48	0	0	0	0
AM_19752	11.37	10.57	10.57	11.79	10.5	12.76	16.14	16.85	14.81	12.14	12.58	12.26
AM_19999	12.54	11.86	8.82	9.73	6.45	9.84	4.43	5.15	3.04	8.68	7.89	8.35
AM_20053	25.99	26.56	27.63	18.1	15.78	15.47	22.12	23.44	25.58	23.19	23.46	19.97
AM_20103	2.6	2.77	4.35	6.46	5.86	4.93	4.96	4.2	2.87	5.03	4.29	4.71
AM_20145	5.15	4.36	5.27	2.32	2.13	2.1	1.32	1.38	1.58	0.31	0.4	0.45
AM_20251	0.19	0.17	0.15	0.11	0.02	0.06	0.14	0.06	0.06	0.1	0.19	0.14
AM_20287	0.03	0.09	0.05	0.03	0.06	0.03	0.03	0.01	0.03	0.05	0.05	0.06
AM_20373	0.84	1.33	1.85	1.77	2.69	1.75	2.55	3.14	2.61	2.73	4.39	3.04
AM_20382	0.9	0.33	1.88	0.61	0.41	0.32	0.27	0.54	1.09	0.54	1.25	0
AM_20596	31.12	30.63	32.48	27.26	27.14	27.58	48	49.92	50.08	45.36	45.04	45.8
AM_20626	4.39	4.6	4.37	2.75	2.79	3.28	4.32	4.99	5.66	5.06	6.2	5.44
AM_20671	22.01	25.53	23.69	17.9	17.64	18.84	25.46	22.02	22.8	33.89	31.45	32.98
AM_20672	8.03	7.5	7.76	6.4	4.73	5.84	7.61	7.4	6.04	8.47	9.6	9.41
AM_20701	0.7	0.39	0.1	0.01	0.7	0.68	0.37	0.53	0.61	0.44	0.02	0.36
AM_20814	0	0	0	1.08	0	0	0.92	1.86	1.03	0.36	0	0
AM_20967	7.61	6.54	6.96	5.42	5.75	6.56	11.64	11.26	11.24	6.78	7.51	7.09
AM_21098	11.68	12.19	10.49	8.32	7.13	8.89	10.18	12.53	10.37	10.5	10.04	10.7
AM_21105	0.3	0.19	0.3	0.26	0.27	0.31	0.17	0.38	0.22	0.12	0.21	0.18
AM_21125	18.95	19.05	19.12	18.99	18.69	17.59	19.42	20.13	20.24	21.01	21.44	20.04
AM_21218	0	0	0	0	0	0	0.05	0	0	0	0	0
AM_21219	6.21	5.35	6.12	4.14	4.07	3.68	5.26	5.8	5.57	5.81	5.6	5.87
AM_21239	0.84	0.64	0.33	1.09	0.7	1.03	1.2	1.16	1.15	1.25	1.16	1.25
AM_21718	6.5	6.25	7.53	3.12	3.79	3.49	5.51	4.76	5.15	5.01	4.52	5.13
AM_21858	27.03	26.57	26.94	21.58	21.24	20.55	26.68	25.96	26.41	26.28	26.81	27.09
AM_21869	2.18	2.65	2.34	1.14	1.26	1.18	3.27	2.96	3.23	2.95	2.68	3.15
AM_21899	14.13	13.21	11.58	12.59	12.21	14.15	13.66	13.54	13.56	13.54	14.33	13.03
AM_22108	3.04	2.99	3.06	2.62	2.69	2.28	2.5	2.78	3.4	3	2.71	2.49
AM_22164	0.25	0	0.15	0.19	0.46	0.54	0.56	0.79	0.41	0.46	0.38	0.29
AM_22322	2.83	2.1	3.25	2.78	2.48	2.72	2.81	2.6	3.32	2.89	3.09	2.59
AM_22445	0.18	0.19	0.4	0.6	0.2	0.19	0.1	0.29	0.39	0.34	0.19	0.28
AM_22483	10.87	11.62	11.84	11.4	10.72	10.85	13.05	13.55	11.55	13.19	13.26	13.18
AM_22558	6.1	6.33	5.47	4.19	5.01	4.78	9.78	10.14	9.75	11.42	10.73	10.62
AM_22607	12.31	11.99	13.27	8.88	8.08	8.32	12.94	13.23	13.07	12.06	11.35	11.43
AM_22696	0	0.02	0	0.05	0	0.03	0.05	0.1	0	0.09	0.02	0.07
AM_22805	17.47	15.35	17.62	10.97	11.2	10.1	14.24	14.51	16.71	15.84	15.82	14.38
AM_22898	0	0	0	0	0	0	0.04	0	0	0	0	0
AM_22941	35.65	35.87	31.7	24.04	24.54	23.93	28.81	28.14	27.52	31.88	30.02	28.83
AM_22949	26.34	26.28	26.9	16.33	16.14	16.32	15.88	16.04	18.13	17.7	17.85	18.77
AM_23041	49.72	49.85	52.18	31.53	31.45	30.7	32.66	31.05	32.72	29.29	28.13	32.5
AM_23058	0.22	0.18	0.2	0.2	0.3	0.72	0.42	0.38	0.38	0.61	0.62	0.56
AM_23133	0.48	0.21	0.24	0.75	0.48	0.38	0.35	0.21	0.64	0	0.56	0.47
AM_23164	2.02	3.23	2.54	3.96	2.35	3.03	3.98	3.69	3.23	3.96	5.03	4.12
AM_23192	3.51	3.03	3.3	2.94	2.57	2.95	2.83	3.23	2.56	3.67	2.22	2.9
AM_23274	0	0	0	0.07	0.09	0	0.32	0.06	0.24	0	0.18	0.12
AM_23333	9.43	10.95	8.84	6.58	7.29	6.78	8.36	7.4	8.11	8.56	7.27	8.98
AM_23383	0.05	0.09	0.1	0.05	0	0.05	0.05	0.05	0	0	0.1	0
AM_23431	9.98	11.92	9.47	10.76	11.71	11.96	12.25	11.99	11.65	11.42	12.61	11.88
AM_23442	4.77	5.22	5.17	3.49	3.11	3.37	4.7	5.18	4.94	6.67	6.88	5.69
AM_23451	1.31	1.19	1.5	0.72	1.17	1.21	1.6	1.28	1.71	3	3.22	1.7
AM_23514	0.24	0	0	0.27	0.29	0.16	0	0.71	0	0	0.05	0
AM_23617	1.58	1.88	1.81	3.21	3.15	2.7	1.73	1.35	2.02	2.14	1.66	1.76
AM_23755	0.11	0.11	0.1	0.18	0.2	0	0.15	0	0	0	0.3	0.47
AM_23952	2.01	2.01	1.85	2.47	2.82	1.73	2.28	2.55	2.85	1.67	1.6	1.88
AM_24065	0.9	0.41	0.4	1.69	1.76	3.17	0.59	0.27	0.36	0	0.07	0.15
AM_24087	4.09	4.94	5.57	3.16	2.44	3.57	3.16	3.77	3.06	4.29	3.96	5.07
AM_24460	16.29	16.3	16.93	26.49	26.37	25.66	17.67	17.87	18.08	19.32	19.66	18.91
AM_24511	11.68	9.5	8.67	7.75	9.24	8.48	8.58	6.33	6.97	7.9	7.82	6.11
AM_24543	0	0.07	0	0	0.03	0	0.03	0.03	0	0	0	0
AM_24905	29.62	29.41	28.94	33.93	33.64	34.85	24.22	23.77	22.59	17.85	17.95	17.1
AM_24908	6.4	7.35	7.33	6.02	4.43	7.66	3.57	4.39	1.89	3.29	5.32	3.2
AM_25016	6.49	6.01	5.38	4.35	5.04	6.26	6.35	6.14	4.98	6.48	5.46	5.42
AM_25083	1.09	0.25	0.07	2.27	2.82	3.44	2.28	1.63	3.13	1.39	1.39	2.16
AM_25100	0.16	0.44	0.44	0.45	0.51	1.26	0.58	0.8	1.07	1.09	1	1.03
AM_25183	0.49	0.28	0.36	0.15	0.17	0.45	0.65	0.75	0.58	0.3	0.4	0.41
AM_25187	0.47	0.81	0.73	0.06	0.65	0.53	0.27	0.66	0.44	0.24	0.59	0.39
AM_25300	6.18	6.73	5.17	4.18	4.81	5.19	6.91	5.95	5.79	7.51	6.55	5.88
AM_25305	0	0.01	0	0.02	0.01	0.01	0	0	0	0	0	0
AM_25618	9.92	9.84	8.62	9.98	9.21	9.77	10.31	10.39	10.26	7.84	8.52	8.54
AM_25631	1.95	1.89	1.94	3.66	3.61	3.6	4.69	5.32	4.66	5.75	5.42	5.15
AM_25682	9.29	9.07	10.35	1.62	1.33	1.59	5.24	5.08	3.97	3.58	3.64	4.37
AM_26011	9.98	9.85	8.92	8.7	7.16	8.76	9.92	9.92	10.83	12.11	11.72	11.1
AM_26031	5.46	5.29	5.91	5.91	5.39	5.48	10.31	10.54	10.28	16.02	13.84	15.46
AM_26090	0	0	0	0	0	0	0	0	1.27	0	0	0.72
AM_26106	0.24	0	0	0	0.2	0	0	0.16	0.13	0	0	0
AM_26157	20.81	21.15	21.73	21.23	20.47	19.71	23.36	23.23	23.77	19.59	19.68	19.45
AM_26379	1.89	1.58	1.45	2.08	2.14	2.68	2.73	2.86	3.1	1.84	2.51	2.2
AM_26381	0.05	0.07	0.13	0.05	0.05	0.05	0.13	0.18	0.1	0.06	0.05	0.05
AM_26498	41.61	46.02	47.07	45.39	47.19	44.45	51.3	52.55	57.83	65.06	55.28	62.41
AM_26545	6.35	5.79	7.58	3.32	2.81	2.72	10.94	10.91	11.47	9.44	9.43	8.49
AM_26687	0.7	1.75	0.75	2.8	2.82	2.76	1.54	0.79	1.31	1.18	1.06	1.68
AM_26716	0	0	0	0	0	0	0	0	0.04	0	0	0
AM_26867	99.1	101.22	108.91	39.48	39.65	36.53	37.5	35.86	32.53	25.26	26.7	26.99
AM_27069	0	0	0	0	0	0	0	0	0	0	0.02	0
AM_27120	0	0.75	0	2.76	2.83	2.19	3.54	5.33	0.83	0.01	0	0
AM_27335	1.31	1.03	1.04	0.45	0.24	0.65	0.78	0.7	0.48	0.7	1.22	0.67
AM_27459	6.14	5.84	5.76	5.9	6.53	6.59	8.23	8.03	7.83	10.74	9.39	10.32
AM_27503	8.65	9.07	9.54	6.71	5.86	5.82	8.12	8.45	7.73	8.43	7.69	8.12
AM_27538	2.85	3.3	2.11	3.14	3.24	2.66	2.57	2.69	3.89	2.02	2.34	3.12
AM_28056	19.86	21.94	20.4	16.8	17.04	17.19	18.4	17.2	17.01	17.4	18.8	17.27
AM_28129	5.06	6.35	7.27	7.13	6.66	7.71	13.54	14.09	11.78	17.52	13.53	14.73
AM_28230	3.11	2.99	3.72	13.19	12.4	10.72	7.51	7.34	7.7	9.4	9.04	9.09
AM_28242	28.74	28.06	31.44	27.71	26.92	27.42	56.4	55.26	58.13	43.8	43.79	46.31
AM_28559	0.31	0.22	0.31	0.29	0.05	0	0.26	0.3	0	0.19	0	0.23
AM_28624	24.4	24.2	25.23	18.57	18.26	17.47	18.3	17.33	18.46	17.8	17.79	20.52
AM_28658	7.2	8.53	8.65	9.32	8.23	8.43	6.14	7.09	6.78	6.76	7.37	7.51
AM_28742	2.31	2.07	2.74	3.32	2.95	2.02	2.4	2.64	2.84	2.29	2.53	3.31
AM_28821	9.31	9.95	10.73	11.2	12.36	11.72	16.94	18.17	16	15.1	13.24	13.41
AM_28866	0.08	0	0.06	0	0	0.03	0.01	0.09	0	0.09	0.12	0
AM_29015	3.58	4.6	3.96	4.9	3.96	4.29	5.1	3.7	2.89	7.68	5.75	4.7
AM_29088	0.14	0.14	0.14	0.16	0.19	0.27	0.51	0.27	0.17	0.17	0.1	0.23
AM_29167	7.86	8.05	7.33	8.15	7.96	8.18	8.84	9.57	9.61	8.55	8.68	8.69
AM_29183	0	0	0	0.61	1.4	0.51	0	0	0	0	0	0
AM_29499	2.78	1.71	0.03	0	0	0.47	0	0	0	0	0	0
AM_29797	20.1	19.64	20.95	16.23	16.18	16.03	20.43	20.81	20.57	20.77	21.45	21.01
AM_30108	22.31	21.08	23.96	25.18	24.59	20.66	21.75	22.41	23.37	20.52	19.9	20.7
AM_30403	15.14	18.49	18.94	11.73	10.76	11.58	13.12	14.33	16.38	14.45	13.26	14.99
AM_30482	18.11	17.57	17.62	19.81	20.05	19.78	22.07	21.16	22.44	20.74	18.84	19.68
AM_30501	25.17	27.16	25.55	29.86	29.71	27.92	30.06	29.81	31.85	27.99	27.83	28.01
AM_30586	2.93	3.32	3.25	5.25	5.72	4.89	7.97	7.89	8.46	10.47	9.99	10.78
AM_31075	0.02	0.14	0.1	0.08	0.05	0.13	0.13	0.18	0.05	0.24	0.43	0.42
AM_31145	9.43	2.88	6.65	0	0	7.12	0	0	1.24	0	0	0
AM_31219	0.03	0	0.03	0.17	0.23	0.16	0.51	0.32	0.62	0.31	0.3	0.24
AM_31331	64.16	64.56	68.08	44.66	43.09	42.38	54.06	53.86	58.99	52.56	53.62	52.8
AM_31589	23.52	22.19	24.24	17.88	17.91	17.17	25.08	27.17	24.35	25.72	25.03	25.66
AM_31767	12.44	11.93	11.36	11.52	11.12	10.95	13.05	14.18	15.22	11.62	13.08	13.17
AM_31798	2.72	2.96	4.46	2.84	4.61	4.32	4.64	6.55	3.95	7.09	6.11	3.87
AM_31828	0.08	0	0	0	0	0	0	0	0	0	0	0.11
AM_31912	1.07	1.03	1.39	0.98	1.13	0.51	0.95	0.71	0.86	0.54	0.76	0.68
AM_31983	10.16	10.2	9.14	10.94	12.4	12.43	12.24	9.69	10.88	9.67	9.77	10.63
AM_32073	0.17	0.17	0.25	0.22	0.31	0.24	0.23	0.35	0.25	0.25	0.36	0.26
AM_32107	55.34	57.24	56.92	68.85	71.29	70.45	54.17	54.2	56.73	51.37	50.97	50.47
AM_32298	0	0	0	0	0	0.07	0	0	0	0.01	0.01	0
AM_32325	41.48	41.66	39.51	29.94	29.81	29.72	34.65	35.14	35.72	36.11	36.91	35.16
AM_32409	0	0	0	0	0	0	0.04	0	0	0	0	0
AM_32572	2.96	3.2	2.51	2.56	2.7	2.61	3.77	3.39	4.12	3.67	3.97	3.57
AM_32646	3.01	2.44	2.53	0.72	1.68	1.83	2.46	2.54	1.58	1.26	1.67	1.93
AM_32671	1.62	1.96	1.86	1.59	1.63	2.3	2.68	2.28	2.4	2.97	3.4	2.46
AM_32703	1.3	1.66	1.44	1.15	1.09	1.17	1.93	1.92	1.61	1.82	1.32	1.42
AM_32781	7.3	6.9	5.99	5.66	5.7	5.02	4.68	3.4	3.68	4.81	5.15	4.07
AM_32808	0.29	0.15	0.16	0.32	0	0.46	0.9	0	0.16	0.36	0.92	0.29
AM_32928	12.1	13.68	13.32	11.96	11.28	12.32	12.4	11.54	9.52	11.44	11.56	11.67
AM_33243	20.76	20.38	20.93	23	22.87	22.66	20.84	20.93	22.78	20.71	20.72	20.36
AM_33300	68.79	67.57	67.31	63.87	64.93	61.5	68.21	68.84	71.62	74.25	73.93	73.3
AM_33389	3.01	2.69	2.9	0.73	2.51	1.97	3.43	3.16	1.45	5.28	4.52	3.56
AM_33398	1.32	1.92	1.33	0.8	0.41	0.66	0.79	1.36	0.37	1.3	0.9	0.76
AM_33490	5.23	5.11	4.72	4.53	4.48	4.27	4.01	3.62	4.09	4.06	3.82	3.96
AM_33595	0.69	0.52	0.61	1.56	1.71	2.25	0.45	1.49	1.18	2.17	2.83	2
AM_33670	52.03	52.81	59.09	57.15	57.19	54.13	52.64	53.45	51.55	52.72	52.21	52.43
AM_33736	0	0	0	0	0	0	0.01	0	0	0	0	0.01
AM_33791	11.19	10.77	9.15	8.84	10.57	9.48	11.94	11.1	12.36	9.78	9.11	9.39
AM_33806	0	0	0.1	0.05	0	0	0.07	0.17	0.09	0.07	0.14	0
AM_33889	1.52	1.89	1.46	1.21	1.52	1.75	2.05	2.13	1.78	2.2	2.01	1.94
AM_33943	18.84	18.18	17.92	14.14	15.68	14.88	16.68	16.89	18.05	16.49	15.39	15.1
AM_34008	0.25	0.17	0.51	0.15	0.25	0.27	0.29	0.51	0.15	0.16	0.44	0.1

## Sheet:  Supplementary Data S5.
Gene ID	GO Term	Level 2	Level 1
AM_00201
AM_00238	[P]GO:0006355//regulation of transcription, DNA-templated;GO:0009734//auxin-activated signaling pathway;[F]GO:0003677//DNA binding,[C]GO:0005634//nucleus	[P]biological regulation;cellular process;metabolic process;regulation of biological process;response to stimulus;signaling;[C]cell;cell part;organelle;[F]binding	biological_process;cellular_component;molecular_function
AM_00269
AM_00441	[F]GO:0004527//exonuclease activity;GO:0016787//hydrolase activity	[F]catalytic activity	molecular_function
AM_00442	[F]GO:0004527//exonuclease activity;GO:0016787//hydrolase activity	[F]catalytic activity	molecular_function
AM_00753	[P]GO:0006355//regulation of transcription, DNA-templated;GO:0009734//auxin-activated signaling pathway;[C]GO:0005634//nucleus;[F]GO:0003677//DNA binding	[P]biological regulation;cellular process;metabolic process;regulation of biological process;response to stimulus;signaling;[C]cell;cell part;organelle;[F]binding	biological_process;cellular_component;molecular_function
AM_00805
AM_00948	[F]GO:0080030//methyl indole-3-acetate esterase activity;GO:0016787//hydrolase activity	[F]catalytic activity	molecular_function
AM_01007	[P]GO:0009058//biosynthetic process;GO:0008483//transaminase activity;[F]GO:0004021//L-alanine:2-oxoglutarate aminotransferase activity;GO:0003824//catalytic activity;GO:0030170//pyridoxal phosphate binding	[P]metabolic process;[F]binding;catalytic activity	biological_process;molecular_function
AM_01084	[C]GO:0005634//nucleus;GO:0016021//integral component of membrane;GO:0005737//cytoplasm	[C]cell;cell part;membrane;membrane part;organelle	cellular_component
AM_01106	[P]GO:0031146//SCF-dependent proteasomal ubiquitin-dependent protein catabolic process;GO:0009734//auxin-activated signaling pathway;[C]GO:0019005//SCF ubiquitin ligase complex	[P]biological regulation;cellular process;metabolic process;regulation of biological process;response to stimulus;signaling;[C]cell;cell part;macromolecular complex	biological_process;cellular_component
AM_01124	[F]GO:0003846//2-acylglycerol O-acyltransferase activity	[F]catalytic activity	molecular_function
AM_01146	[P]GO:0006875//cellular metal ion homeostasis;[C]GO:0005743//mitochondrial inner membrane;GO:0016021//integral component of membrane;[F]GO:0015297//antiporter activity;GO:0043022//ribosome binding;GO:0005509//calcium ion binding	[P]biological regulation;cellular process;[C]cell;cell part;membrane;membrane part;organelle;organelle part;[F]binding;transporter activity	biological_process;cellular_component;molecular_function
AM_01377	[P]GO:0015074//DNA integration;[F]GO:0008270//zinc ion binding;GO:0003676//nucleic acid binding	[P]metabolic process;cellular process;[F]binding	biological_process;molecular_function
AM_01628	[C]GO:0016021//integral component of membrane;[F]GO:0008271//secondary active sulfate transmembrane transporter activity	[C]membrane;membrane part;[F]transporter activity	cellular_component;molecular_function
AM_01769	[P]GO:0006865//amino acid transport;[C]GO:0016021//integral component of membrane	[P]localization;[C]membrane;membrane part	biological_process;cellular_component
AM_01808
AM_01849	[F]GO:0046872//metal ion binding	[F]binding	molecular_function
AM_01870	[P]GO:0006355//regulation of transcription, DNA-templated;GO:0009734//auxin-activated signaling pathway;[C]GO:0005634//nucleus;[F]GO:0003677//DNA binding	[P]biological regulation;cellular process;metabolic process;regulation of biological process;response to stimulus;signaling;[C]cell;cell part;organelle;[F]binding	biological_process;cellular_component;molecular_function
AM_02073
AM_02123	[C]GO:0005886//plasma membrane;GO:0016021//integral component of membrane;[F]GO:0004674//protein serine/threonine kinase activity;GO:0005524//ATP binding;GO:0004672//protein kinase activity	[C]cell;cell part;membrane;membrane part[F]binding;catalytic activity	cellular_component;molecular_function
AM_02153	[F]GO:0003824//catalytic activity	[F]catalytic activity	molecular_function
AM_02217	[F]GO:0046872//metal ion binding;GO:0003677//DNA binding;GO:0003714//transcription corepressor activity;GO:0008080//N-acetyltransferase activity	[F]binding;catalytic activity;transcription regulator activity	molecular_function
AM_02253	[P]GO:0006865//amino acid transport;[C]GO:0016021//integral component of membrane	[P]localization;[C]membrane;membrane part	biological_process;cellular_component
AM_02291
AM_02292
AM_02345	[P]GO:0008654//phospholipid biosynthetic process;GO:0016036//cellular response to phosphate starvation;GO:0019375//galactolipid biosynthetic process;[C]GO:0048046//apoplast;[F]GO:0008195//phosphatidate phosphatase activity	[P]cellular process;metabolic process;response to stimulus;[C]extracellular region;[F]catalytic activity	biological_process;cellular_component;molecular_function
AM_02383	[P]GO:0006355//regulation of transcription, DNA-templated;GO:0006357//regulation of transcription by RNA polymerase II;[C]GO:0005634//nucleus;[F]GO:0003677//DNA binding;GO:0000981//DNA-binding transcription factor activity, RNA polymerase II-specific;GO:0000978//RNA polymerase II cis-regulatory region sequence-specific DNA binding	[P]biological regulation;cellular process;metabolic process;regulation of biological process;[C]cell;cell part;organelle;[F]binding;transcription regulator activity	biological_process;cellular_component;molecular_function
AM_02657
AM_02858
AM_02875	[P]GO:0006952//defense response;[C]GO:0005634//nucleus;[F]GO:0003700//DNA-binding transcription factor activity;GO:0003677//DNA binding	[P]biological regulation;cellular process;metabolic process;regulation of biological process;[C]cell;cell part;organelle;[F]binding;transcription regulator activity	biological_process;cellular_component;molecular_function
AM_02910	[C]GO:0016021//integral component of membrane;[F]GO:0008270//zinc ion binding	[C]membrane;membrane part;[F]binding	cellular_component;molecular_function
AM_03255	[C]GO:0016021//integral component of membrane;GO:0005886//plasma membrane;[F]GO:0022857//transmembrane transporter activity	[C]cell;cell part;membrane;membrane part;[F]transporter activity	cellular_component;molecular_function
AM_03344	[C]GO:0016021//integral component of membrane;[F]GO:0005524//ATP binding;GO:0004675//transmembrane receptor protein serine/threonine kinase activity;GO:0005102//signaling receptor binding	[C]membrane;membrane part;[F]binding;catalytic activity;molecular transducer activity;signal transducer activity	cellular_component;molecular_function
AM_03692	[C]GO:0009507//chloroplast;[F]GO:0003846//2-acylglycerol O-acyltransferase activity;GO:0016787//hydrolase activity	[C]cell;cell part;membrane;organelle;[F]catalytic activity	cellular_component;molecular_function
AM_03712	[P]GO:0007131//reciprocal meiotic recombination;[C]GO:0005634//nucleus	[P]cellular process;cellular component organization or biogenesis;metabolic process;reproduction;reproductive process;[C]cell;cell part;organelle	biological_process;cellular_component
AM_03775	[P]GO:0006355//regulation of transcription, DNA-templated;[C]GO:0005634//nucleus;[F]GO:0043565//sequence-specific DNA binding;GO:0003700//DNA-binding transcription factor activity	[P]biological regulation;cellular process;metabolic process;regulation of biological process;[C]cell;cell part;organelle;[F]binding;transcription regulator activity	biological_process;cellular_component;molecular_function
AM_04024	[C]GO:0005634//nucleus;[F]GO:0046983//protein dimerization activity;GO:0046872//metal ion binding;GO:0003677//DNA binding	[C]cell;cell part;organelle;[F]binding	cellular_component;molecular_function
AM_04136	[P]GO:0006298//mismatch repair;GO:0045910//negative regulation of DNA recombination;[F]GO:0005524//ATP binding;GO:0030983//mismatched DNA binding;GO:0004519//endonuclease activity	[P]biological regulation;cellular process;metabolic process;negative regulation of biological process;regulation of biological process;response to stimulus;[F]binding;catalytic activity	biological_process;molecular_function
AM_04151	[P]GO:0046148//pigment biosynthetic process;[F]GO:0046872//metal ion binding;GO:0004097//catechol oxidase activity	[P]metabolic process;[F]binding;catalytic activity	biological_process;molecular_function
AM_04152	[P]GO:0046148//pigment biosynthetic process;[F]GO:0046872//metal ion binding;GO:0004097//catechol oxidase activity	[P]metabolic process;[F]binding;catalytic activity	biological_process;molecular_function
AM_04154	[P]GO:0030951//establishment or maintenance of microtubule cytoskeleton polarity;GO:0009920//cell plate formation involved in plant-type cell wall biogenesis;GO:0007052//mitotic spindle organization[C]GO:0005874//microtubule;GO:0005737//cytoplasm;GO:0009524//phragmoplast;GO:0005819//spindle;GO:0009506//plasmodesma;GO:0000776//kinetochore;GO:0009574//preprophase band;[F]GO:0008017//microtubule bin…	[P]cellular process;cellular component organization or biogenesis;[C]cell;cell part;cell junction;macromolecular complex;organelle;organelle part;supramolecular complex;symplast;[F]binding;catalytic activity	biological_process;cellular_component;molecular_function
AM_04162
AM_04190
AM_04200
AM_04213	[F]GO:0016787//hydrolase activity;GO:0044715//8-oxo-dGDP phosphatase activity	[F]catalytic activity	molecular_function
AM_04416	[P]GO:1902600//proton transmembrane transport;[C]GO:0000325//plant-type vacuole;GO:0009507//chloroplast;GO:0033180//proton-transporting V-type ATPase, V1 domain;[F]GO:0005524//ATP binding;GO:0046961//proton-transporting ATPase activity, rotational mechanism;GO:0046933//proton-transporting ATP synthase activity, rotational mechanism	[P]localization;[C]cell;cell part;macromolecular complex;membrane;membrane part;organelle;[F]binding;catalytic activity;transporter activity	biological_process;cellular_component;molecular_function
AM_04525	[P]GO:0015074//DNA integration;[C]GO:0016021//integral component of membrane;[F]GO:0003676//nucleic acid binding;GO:0016301//kinase activity	[P]cellular process;metabolic process;[C]membrane;membrane part;[F]binding;catalytic activity	biological_process;cellular_component;molecular_function
AM_04618	[C]GO:0005634//nucleus;[F]GO:0046872//metal ion binding;GO:0003677//DNA binding	[C]cell;cell part;organelle;[F]binding	cellular_component;molecular_function
AM_04621
AM_04698	[F]GO:0080030//methyl indole-3-acetate esterase activity;GO:0016787//hydrolase activity	[F]catalytic activity	molecular_function
AM_04898	[P]GO:0010268//brassinosteroid homeostasis;GO:0016131//brassinosteroid metabolic process;[C]GO:0016021//integral component of membrane;[F]GO:0016705//oxidoreductase activity, acting on paired donors, with incorporation or reduction of molecular oxygen;GO:0004497//monooxygenase activity;GO:0005506//iron ion binding;GO:0020037//heme binding	[P]biological regulation;metabolic process;[C]membrane;membrane part;organelle;[F]binding;catalytic activity	biological_process;cellular_component;molecular_function
AM_04983	[P]GO:0006364//rRNA processing;GO:0009658//chloroplast organization;[C]GO:0005739//mitochondrion;GO:0009507//chloroplast;[F]GO:0003723//RNA binding;GO:0000175//3'-5'-RNA exonuclease activity	[P]cellular process;metabolic process;cellular component organization or biogenesis;[C]cell;cell part;organelle;[F]binding;catalytic activity	biological_process;cellular_component;molecular_function
AM_05116	[C]GO:0016021//integral component of membrane;GO:0005886//plasma membrane;[F]GO:0005524//ATP binding;GO:0004672//protein kinase activity;GO:0106310//protein serine kinase activity;	[C]cell;cell part;membrane;membrane part[F]binding;catalytic activity	cellular_component;molecular_function
AM_05163	[F]GO:0008270//zinc ion binding	[F]binding	molecular_function
AM_05205	[C]GO:0016021//integral component of membrane;[F]GO:0008168//methyltransferase activity	[C]membrane;membrane part;[F]catalytic activity	cellular_component;molecular_function
AM_05276	[P]GO:0009734//auxin-activated signaling pathway	[P]biological regulation;cellular process;regulation of biological process;response to stimulus;signaling	biological_process
AM_05305
AM_05507	[P]GO:0006952//defense response;[C]GO:0005634//nucleus;[F]GO:0003700//DNA-binding transcription factor activity;GO:0003677//DNA binding	[P]response to stimulus;[C]cell;cell part;organelle;[F]binding;transcription regulator activity	biological_process;cellular_component;molecular_function
AM_05566	[F]GO:0016757//glycosyltransferase activity	[F]catalytic activity	molecular_function
AM_05640
AM_05656
AM_05754
AM_05824	[P]GO:0006357//regulation of transcription by RNA polymerase II;[C]GO:0016592//mediator complex;GO:0070847//core mediator complex;[F]GO:0003712//transcription coregulator activity	[P]biological regulation;cellular process;metabolic process;regulation of biological process;[C]cell;cell part;macromolecular complex;membrane-enclosed lumen;organelle;organelle part;[F]transcription regulator activity	biological_process;cellular_component;molecular_function
AM_05830	[C]GO:0016021//integral component of membrane	[C]membrane;membrane part	cellular_component
AM_05843	[P]GO:0006355//regulation of transcription, DNA-templated;[F]GO:0003677//DNA binding	[P]biological regulation;cellular process;metabolic process;regulation of biological process;[F]binding	biological_process;molecular_function
AM_05844
AM_05897	[P]GO:0051783//regulation of nuclear division;GO:1904667//negative regulation of ubiquitin protein ligase activity;[C]GO:0005634//nucleus;	[P]biological regulation;cellular component organization or biogenesis;cellular process;metabolic process;negative regulation of biological process;regulation of biological process;[C]cell;cell part;organelle	biological_process;cellular_component
AM_05921	[P]GO:0032259//methylation;[F]GO:0008168//methyltransferase activity	[P]metabolic process;[F]catalytic activity	biological_process;molecular_function
AM_06010	[C]GO:0005634//nucleus;GO:0005829//cytosol;GO:0006511//ubiquitin-dependent protein catabolic process;GO:0016579//protein deubiquitination;[F]GO:0004197//cysteine-type endopeptidase activity;GO:0004843//thiol-dependent deubiquitinase	[P]cellular process;metabolic process;[C]cell;cell part;organelle;[F]catalytic activity	biological_process;cellular_component;molecular_function
AM_06040	[C]GO:0005634//nucleus;[F]GO:0003677//DNA binding;GO:0046872//metal ion binding;	[C]cell;cell part;organelle;[F]binding	cellular_component;molecular_function
AM_06044
AM_06075	[F]GO:0008270//zinc ion binding	[F]binding	molecular_function
AM_06170	[P]GO:0006355//regulation of transcription, DNA-templated;[F]GO:0003677//DNA binding	[P]biological regulation;cellular process;metabolic process;regulation of biological process;[F]binding	biological_process;molecular_function
AM_06270	[P]GO:0007186//G protein-coupled receptor signaling pathway;[C]GO:0005634//nucleus;[F]GO:0031683//G-protein beta/gamma-subunit complex binding;GO:0019001//guanyl nucleotide binding;GO:0005525//GTP binding;GO:0003924//GTPase activity	[P]biological regulation;cellular process;regulation of biological process;response to stimulus;signaling;[C]cell;cell part;organelle;[F]binding;catalytic activity	biological_process;cellular_component;molecular_function
AM_06282	[C]GO:0005794//Golgi apparatus;[F]GO:0016757//glycosyltransferase activity	[C]cell;cell part;membrane;organelle;[F]catalytic activity	cellular_component;molecular_function
AM_06362	[P]GO:0005975//carbohydrate metabolic process;[C]GO:0005576//extracellular region;[F]GO:0030246//carbohydrate binding;GO:0102210//rhamnogalacturonan endolyase activity	[P]metabolic process;[C]extracellular region;[F]binding;catalytic activity	biological_process;cellular_component;molecular_function
AM_06622
AM_06749	[F]GO:0016671//oxidoreductase activity, acting on a sulfur group of donors, disulfide as acceptor;GO:0016491//oxidoreductase activity	[F]catalytic activity	molecular_function
AM_06772	[F]GO:0003746//translation elongation factor activity;GO:0005525//GTP binding;GO:0003924//GTPase activity	[F]binding;catalytic activity	molecular_function
AM_06974	[F]GO:0005096//GTPase activator activity	[F]molecular function regulator	molecular_function
AM_06975	[F]GO:0004683//calmodulin-dependent protein kinase activity	[F]catalytic activity	molecular_function
AM_06976	[F]GO:0004683//calmodulin-dependent protein kinase activity	[F]catalytic activity	molecular_function
AM_07023	[P]GO:0000160//phosphorelay signal transduction system	[P]biological regulation;cellular process;regulation of biological process;response to stimulus;signaling	biological_process
AM_07229	[C]GO:0005634//nucleus;GO:0016021//integral component of membrane;[F]GO:0003677//DNA binding;GO:0046872//metal ion binding	[C]cell;cell part;membrane;[F]catalytic activity	cellular_component;molecular_function
AM_07368	[P]GO:0006952//defense response;[F]GO:0043531//ADP binding	[P]response to stimulus;[F]binding;	biological_process;molecular_function
AM_07481	[C]GO:0005634//nucleus	[C]cell;cell part;organelle	cellular_component
AM_07593
AM_07724	[P]GO:0010088//phloem development;[F]GO:0004324//ferredoxin-NADP+ reductase activity	[P]developmental process;[F]catalytic activity	biological_process;molecular_function
AM_07727	[P]GO:0010088//phloem development;[F]GO:0004324//ferredoxin-NADP+ reductase activity	[P]developmental process;[F]catalytic activity	biological_process;molecular_function
AM_08227	[P]GO:0006355//regulation of transcription, DNA-templated;[C]GO:0016021//integral component of membrane;[F]GO:0003677//DNA binding	[P]biological regulation;cellular process;metabolic process;regulation of biological process;[C]membrane;membrane part;[F]binding	biological_process;cellular_component;molecular_function
AM_08249	[P]GO:0006511//ubiquitin-dependent protein catabolic process;GO:0016579//protein deubiquitination;GO:0048316//seed development[C]GO:0005634//nucleus;GO:0005730/nucleolus;GO:0005829//cytosol;[F]GO:0004843//thiol-dependent deubiquitinase;GO:0004197//cysteine-type endopeptidase activity;	[P]cellular process;developmental process;metabolic process;multicellular organismal process;reproduction;reproductive process;[C]cell;cell part;membrane-enclosed lumen;organelle;organelle part;[F]catalytic activity	biological_process;cellular_component;molecular_function
AM_08321	[P]GO:0006355//regulation of transcription, DNA-templated;[C]GO:0016021//integral component of membrane;[F]GO:0003677//DNA binding	[P]biological regulation;cellular process;metabolic process;regulation of biological process;[C]membrane;membrane part;[F]binding	biological_process;cellular_component;molecular_function
AM_08342
AM_08349
AM_08392	[C]GO:0005634//nucleus;[F]GO:0003677//DNA binding;GO:0046872//metal ion binding;	[C]cell;cell part;organelle;[F]binding	cellular_component;molecular_function
AM_08627	[C]GO:0016020//membrane;[F]GO:0016787//hydrolase activity;GO:0016298//lipase activity	[C]membrane;[F]catalytic activity	cellular_component;molecular_function
AM_08643	[C]GO:0005634//nucleus	[C]cell;cell part;organelle	cellular_component
AM_08730	[P]GO:0006355//regulation of transcription, DNA-templated;GO:0009734//auxin-activated signaling pathway[C]GO:0005634//nucleus;[F]GO:0003677//DNA binding	[P]biological regulation;cellular process;metabolic process;regulation of biological process;response to stimulus;signaling;[C]cell;cell part;organelle;[F]binding	biological_process;cellular_component;molecular_function
AM_09201	[F]GO:0004674//protein serine/threonine kinase activity;GO:0005524//ATP binding;GO:0004672//protein kinase activity	[F]binding;catalytic activity	molecular_function
AM_09299	[C]GO:0005634//nucleus;[F]GO:0003677//DNA binding;GO:0046872//metal ion binding;GO:0046983//protein dimerization activity	[C]cell;cell part;membrane;organelle;[F]binding	cellular_component;molecular_function
AM_09321
AM_09327	[F]GO:0009055//electron transfer activity	[F]catalytic activity	molecular_function
AM_09545
AM_09637	[P]GO:0006355//regulation of transcription, DNA-templated;[F]GO:0003677//DNA binding	[P]biological regulation;cellular process;metabolic process;regulation of biological process;[F]binding	biological_process;molecular_function
AM_09658
AM_09691	[P]GO:0007031//peroxisome organization;GO:0015910//long-chain fatty acid import into peroxisome;GO:0006635//fatty acid beta-oxidation;GO:0042760//very long-chain fatty acid catabolic process;[C]GO:0016021//integral component of membrane;GO:0005778//peroxisomal membrane;[F]GO:0005524//ATP binding,GO:0042626//ATPase-coupled transmembrane transporter activity;GO:0005324//long-chain fatty acid transm…	[P]cellular process;cellular component organization or biogenesis;metabolic process;localization;[C]cell;cell part;membrane;membrane part;organelle;organelle part;[F]binding;catalytic activity;transporter activity	biological_process;cellular_component;molecular_function
AM_09734	[P]GO:0006325//chromatin organization;GO:0003682//chromatin binding;	[P]cellular process;cellular component organization or biogenesis;[F]binding	biological_process;molecular_function
AM_10078	[P]GO:0006952//defense response;[C]GO:0005634//nucleus;[F]GO:0003677//DNA binding;GO:0003700//DNA-binding transcription factor activity;	[P]response to stimulus;[C]cell;cell part;organelle;[F]binding;transcription regulator activity	biological_process;cellular_component;molecular_function
AM_10169	[P]GO:0006886//intracellular protein transport;GO:0016192//vesicle-mediated transport;[C]GO:0030131//clathrin adaptor complex	[P]localization;[C]cell;cell part;macromolecular complex;membrane;membrane part	biological_process;cellular_component
AM_10227	[C]GO:0016021//integral component of membrane;GO:0005886//plasma membrane;[F]GO:0005524//ATP binding;GO:0106310//protein serine kinase activity;GO:0004672//protein kinase activity	[C]cell;cell part;membrane;organelle;[F]binding;catalytic activity	cellular_component;molecular_function
AM_10270	[C]GO:0005634//nucleus;[F]GO:0003677//DNA binding;GO:0046872//metal ion binding;	[C]cell;cell part;organelle;[F]binding	cellular_component;molecular_function
AM_10328	[P]GO:0000398//mRNA splicing, via spliceosome;GO:0006417//regulation of translation;[C]GO:0071013//catalytic step 2 spliceosome;[F]GO:0003723//RNA binding	[P]biological regulation;cellular process;metabolic process;regulation of biological process;[C]cell;cell part;macromolecular complex;organelle;organelle part;[F]binding	biological_process;cellular_component;molecular_function
AM_10539
AM_10616
AM_10619	[P]GO:0009099//L-valine biosynthetic process;GO:0009097//isoleucine biosynthetic process;GO:0009635//response to herbicide;[F]GO:0000287//magnesium ion binding;GO:0050660//flavin adenine dinucleotide binding;GO:0030976//thiamine pyrophosphate binding;GO:0003984//acetolactate synthase activity	[P]cellular process;metabolic process;response to stimulus;[F]binding;catalytic activity	biological_process;molecular_function
AM_10627	[P]GO:0006875//cellular metal ion homeostasis;[C]GO:0005743//mitochondrial inner membrane;GO:0016021//integral component of membrane;[F]GO:0005509//calcium ion binding;GO:0015297//antiporter activity;GO:0043022//ribosome binding	[P]biological regulation;cellular process;[C]cell;cell part;membrane;membrane part;organelle;organelle part;[F]binding;transporter activity	biological_process;cellular_component;molecular_function
AM_10676	[P]GO:0006397//mRNA processing;GO:0035196//production of miRNAs involved in gene silencing by miRNA;GO:0030422//siRNA processing;[C]GO:0005634//nucleus;GO:0010087//phloem or xylem histogenesis;[F]GO:0003723//RNA binding;GO:0003677//DNA binding;[F]GO:0046872//metal ion binding//helicase activity;GO:0046983//protein dimerization activity;GO:0070883//pre-miRNA binding;GO:0070878//primary miRNA bindi…	[P]biological regulation;cellular process;developmental process;metabolic process;negative regulation of biological process;regulation of biological process;response to stimulus;[C]cell;cell part;organelle;[F]binding	biological_process;cellular_component;molecular_function
AM_10702
AM_10714	[C]GO:0016021//integral component of membrane;[F]GO:0009055//electron transfer activity	[C]membrane;membrane part;[F]catalytic activity	cellular_component;molecular_function
AM_10902	[C]GO:0005634//nucleus;[F]GO:0003677//DNA binding	[C]cell;cell part;organelle;[F]binding	cellular_component;molecular_function
AM_10968	[P]GO:0098719//sodium ion import across plasma membrane;GO:0051453//regulation of intracellular pH;GO:0071805//potassium ion transmembrane transport;GO:0006814//sodium ion transport[C]GO:0016021//integral component of membrane;GO:0005886//plasma membrane;GO:0005768//endosome;[F]GO:0015299//RNA polymerase II transcription regulatory region sequence-specific DNA binding;GO:0015386//potassium:proton…	[P]biological regulation;cellular process;localization;[C]cell;cell part;membrane;membrane part;organelle;[F]transporter activity	biological_process;cellular_component;molecular_function
AM_11047	[P]GO:0009908//flower development;[C]GO:0005634//nucleus;[F]GO:0003700//DNA-binding transcription factor activity;GO:0003677//DNA binding;GO:0046872//metal ion binding,	[P]developmental process;multicellular organismal process;reproduction;reproductive process;[C]cell;cell part;organelle;[F]binding;transcription regulator activity	biological_process;cellular_component;molecular_function
AM_11160	[P]GO:0071586//CAAX-box protein processing;[C]GO:0016021//integral component of membrane;[F]GO:0004222//metalloendopeptidase activity	[P]cellular process;metabolic process;[C]membrane;membrane part;[F]metabolic process	biological_process;cellular_component;molecular_function
AM_11206	[P]GO:0007186//G protein-coupled receptor signaling pathway;[F]GO:0046872//metal ion binding,GO:0019001//guanyl nucleotide binding;GO:0003924//GTPase activity;GO:0031683//G-protein beta/gamma-subunit complex binding	[P]biological regulation;cellular process;regulation of biological process;response to stimulus;signaling;[F]binding;catalytic activity	biological_process;molecular_function
AM_11210	[P]GO:0006952//defense response;[F]GO:0043531//ADP binding	[P]response to stimulus;[F]binding;	biological_process;molecular_function
AM_11302	[P]GO:0006364//rRNA processing;GO:0006397//mRNA processing;[C]GO:0032040//small-subunit processome;GO:0005730//nucleolus;[F]GO:0003676//nucleic acid binding;GO:0003723//RNA binding;	[P]cellular process;cellular component organization or biogenesis;metabolic process;[C]cell;cell part;macromolecular complex;membrane-enclosed lumen;organelle;organelle part;[F]binding	biological_process;cellular_component;molecular_function
AM_11304	[P]GO:0006952//defense response;[C]GO:0005634//nucleus;[F]GO:0003677//DNA binding;GO:0003700//DNA-binding transcription factor activity;	[P]response to stimulus;[C]cell;cell part;organelle;[F]binding;transcription regulator activity	biological_process;cellular_component;molecular_function
AM_11325	[P]GO:0046777//protein autophosphorylation;[C]GO:0005886//plasma membrane;[F]GO:0005524//ATP binding;GO:0004674//protein serine/threonine kinase activity	[P]cellular process;metabolic process;[C]cell;cell part;membrane;[F]binding;catalytic activity	biological_process;cellular_component;molecular_function
AM_11328	[P]GO:0006355//regulation of transcription, DNA-templated;GO:0009734//auxin-activated signaling pathway[C]GO:0005634//nucleus;[F]GO:0003677//DNA binding	[P]biological regulation;cellular process;metabolic process;regulation of biological process;response to stimulus;signaling;[C]cell;cell part;organelle;[F]binding	biological_process;cellular_component;molecular_function
AM_11584
AM_11631	[C]GO:0016021//integral component of membrane;[F]GO:0015297//antiporter activity;GO:0042910//xenobiotic transmembrane transporter activity	[C]membrane;membrane part;[F]transporter activity	cellular_component;molecular_function
AM_11824	[P]GO:0006661//phosphatidylinositol biosynthetic process;[C]GO:0070772//PAS complex	[P]cellular process;metabolic process;[C]cell;cell part;macromolecular complex;membrane;membrane part;organelle;organelle part	biological_process;cellular_component
AM_11874	[C]GO:0005634//nucleus;[F]GO:0003677//DNA binding;GO:0046872//metal ion binding;	[C]cell;cell part;organelle;[F]binding	cellular_component;molecular_function
AM_11947
AM_12199	[C]GO:0016021//integral component of membrane;[F]GO:0005524//ATP binding;GO:0004672//protein kinase activity;GO:0106310//protein serine kinase activity	[C]membrane;membrane part;[F]binding;catalytic activity	cellular_component;molecular_function
AM_12208	[P]GO:0006636//unsaturated fatty acid biosynthetic process;GO:0006629//lipid metabolic process;[C]GO:0016021//integral component of membrane;GO:0031969//chloroplast membrane;[F]GO:0016717//oxidoreductase activity, acting on paired donors, with oxidation of a pair of donors resulting in the reduction of molecular oxygen to two molecules of water	[P]cellular process;metabolic process;[C]cell;cell part;membrane;membrane part;organelle;organelle part;[F]catalytic activity	biological_process;cellular_component;molecular_function
AM_12529	[F]GO:0009055//electron transfer activity	[F]catalytic activity	molecular_function
AM_12547	[C]GO:0016021//integral component of membrane;GO:0005956//protein kinase CK2 complex;[F]GO:0016301//kinase activity;GO:0019887//protein kinase regulator activity;	[C]cell;cell part;membrane;macromolecular complex;membrane part[F]catalytic activity;molecular function regulator	cellular_component;molecular_function
AM_12560	[F]GO:0005525//GTP binding	[F]binding	molecular_function
AM_12682	[P]GO:0006952//defense response;GO:0009873//ethylene-activated signaling pathway;[C]GO:0005634//nucleus;[F]GO:0003700//DNA-binding transcription factor activity;GO:0003677//DNA binding;	[P]biological regulation;cellular process;regulation of biological process;response to stimulus;signaling;[C]cell;cell part;organelle;[F]binding;transcription regulator activity	biological_process;cellular_component;molecular_function
AM_12778	[P]GO:0006281//DNA repair;GO:0006310//DNA recombination;GO:0006266//obsolete DNA ligation;GO:0006260//DNA replication;GO:0006273//lagging strand elongation;;GO:0071897//DNA biosynthetic process;[C]GO:0005634//nucleus;GO:0005739//mitochondrion;GO:0005737//cytoplasm;[F]GO:0003677//DNA binding;GO:0005524//ATP binding,GO:0003910//DNA ligase (ATP) activity	[P]cellular process;metabolic process;response to stimulus;[C]cell;cell part;organelle;[F]binding;catalytic activity	biological_process;cellular_component;molecular_function
AM_13002	[C]GO:0016021//integral component of membrane	[C]membrane;membrane part	cellular_component
AM_13110	[P]GO:0006355//regulation of transcription, DNA-templated;GO:0009734//auxin-activated signaling pathway;[C]GO:0005634//nucleus;[F]GO:0003677//DNA binding;	[P]biological regulation;cellular process;metabolic process;regulation of biological process;response to stimulus;signaling;[C]cell;cell part;organelle;[F]binding	biological_process;cellular_component;molecular_function
AM_13144	[P]GO:0071669//plant-type cell wall organization or biogenesis;[F]GO:0052691//UDP-arabinopyranose mutase activity	[P]cellular process;[F]catalytic activity	biological_process;molecular_function
AM_13240	[P]GO:0010206//photosystem II repair;[C]GO:0009543//chloroplast thylakoid lumen;[F]GO:0004252//serine-type endopeptidase activity	[P]cellular process;metabolic process;[C]cell;cell part;organelle;organelle part;[F]catalytic activity	biological_process;cellular_component;molecular_function
AM_13259	[P]GO:0006355//regulation of transcription, DNA-templated;GO:0009734//auxin-activated signaling pathway;[C]GO:0005634//nucleus;[F]GO:0003677//DNA binding;	[P]biological regulation;cellular process;metabolic process;regulation of biological process;response to stimulus;signaling;[C]cell;cell part;organelle;[F]binding	biological_process;cellular_component;molecular_function
AM_13286	[C]GO:0005634//nucleus;GO:0008270,GO:0018024	[C]cell;cell part;organelle;[F]binding;catalytic activity	cellular_component;molecular_function
AM_13318	[C]GO:0005634//nucleus;[F]GO:0003723//RNA binding;GO:0046983//protein dimerization activity	[C]cell;cell part;organelle;[F]binding	cellular_component;molecular_function
AM_13627	[P]GO:0006355//regulation of transcription, DNA-templated	[P]biological regulation;cellular process;metabolic process;regulation of biological process	biological_process
AM_13677	[C]GO:0005634//nucleus;[F]GO:0003677//DNA binding	[C]cell;cell part;organelle;[F]binding	cellular_component;molecular_function
AM_13725	[C]GO:0016021//integral component of membrane;[F]GO:0005524//ATP binding;GO:0005388//mannan endo-1,4-beta-mannosidase activity;GO:0005516//calmodulin binding;GO:0016787//hydrolase activity	[C]membrane;membrane part;[F]binding;catalytic activity;transporter activity	cellular_component;molecular_function
AM_13790	[C]GO:0005634//nucleus;[F]GO:0046872//metal ion binding;GO:0018024//histone-lysine N-methyltransferase activity	[C]cell;cell part;organelle;[F]binding;catalytic activity	cellular_component;molecular_function
AM_13893	[P]GO:0000398//mRNA splicing, via spliceosome;[C]GO:0071011//precatalytic spliceosome	[P]cellular process;metabolic process;[C]cell;cell part;macromolecular complex;organelle;organelle part	biological_process;cellular_component
AM_14087	[P]GO:0009611//response to wounding;GO:0045893//positive regulation of transcription, DNA-templated;GO:0009961//response to 1-aminocyclopropane-1-carboxylic acid;[C]GO:0005634//nucleus;[F]GO:0043565//sequence-specific DNA binding;GO:0003700//DNA-binding transcription factor activity;GO:0000976//transcription cis-regulatory region binding	[P]biological regulation;cellular process;metabolic process;positive regulation of biological process;regulation of biological process;response to stimulus;[C]cell;cell part;organelle;[F]binding;transcription regulator activity	biological_process;cellular_component;molecular_function
AM_14185	[P]GO:0006355//regulation of transcription, DNA-templated;[C]GO:0005634//nucleus;[F]GO:0003677//DNA binding	[P]biological regulation;cellular process;metabolic process;regulation of biological process;[C]cell;cell part;organelle;[F]binding	biological_process;cellular_component;molecular_function
AM_14190	[P]GO:0006355//regulation of transcription, DNA-templated;[F]GO:0003677//DNA binding	[P]biological regulation;cellular process;metabolic process;regulation of biological process;[F]binding	biological_process;molecular_function
AM_14288	[P]GO:0000919//cell plate assembly;[C]GO:0005794//Golgi apparatus;GO:0005769//early endosome;GO:0005802//trans-Golgi network	[P]cellular process;cellular component organization or biogenesis;[C]cell;cell part;organelle;organelle part	biological_process;cellular_component
AM_14358	[C]GO:0005634//nucleus;,[F]GO:0043565//sequence-specific DNA binding;GO:0003700//DNA-binding transcription factor activity;	[C]cell;cell part;organelle;[F]binding;catalytic activity	cellular_component;molecular_function
AM_14384	[C]GO:0005634//nucleus;[F]GO:0003677//DNA binding;GO:0046872//metal ion binding;	[C]cell;cell part;organelle;[F]binding	cellular_component;molecular_function
AM_14552
AM_14586	[C]GO:0016021//integral component of membrane,[C]GO:0005886//plasma membrane;[F]GO:0005524//ATP binding;GO:0004674//protein serine/threonine kinase activity	[C]cell;cell part;membrane;membrane part;[F]binding;catalytic activity	cellular_component;molecular_function
AM_14588	[C]GO:0016021//integral component of membrane;GO:0005886//plasma membrane;[F]GO:0005524//ATP binding,GO:0106310//protein serine kinase activity;GO:0004674//protein serine/threonine kinase activity	[C]cell;cell part;membrane;membrane part;[F]binding;catalytic activity	cellular_component;molecular_function
AM_14948	[P]GO:0006004//fucose metabolic process;[C]GO:0005634//nucleus;[F]GO:0003677//DNA binding;GO:0016757//glycosyltransferase activity;GO:0003700//DNA-binding transcription factor activity;GO:0016740//transferase activity;GO:0046983//protein dimerization activity	[P]metabolic process;[C]cell;cell part;organelle;[F]binding;catalytic activity;transcription regulator activity	biological_process;cellular_component;molecular_function
AM_15404	[C]GO:0016021//integral component of membrane	[C]membrane;membrane part	cellular_component
AM_15448	[C]GO:0016020//membrane;GO:0016021//integral component of membrane	[C]membrane;membrane part	cellular_component
AM_15461	[C]GO:0016021//integral component of membrane;GO:0005886//plasma membrane;[F]GO:0005524//ATP binding;GO:0106310//protein serine kinase activity	[C]cell;cell part;membrane;membrane part[F]binding	cellular_component;molecular_function
AM_15617	[P]GO:0032259//methylation;GO:0006325//chromatin organization;GO:0006598//polyamine catabolic process;[F]GO:0008168//methyltransferase activity;[F]GO:0016491//oxidoreductase activity;GO:0046592//polyamine oxidase activity	[P]cellular process;cellular component organization or biogenesis;metabolic process;[F]catalytic activity	biological_process;molecular_function
AM_15732
AM_15784	[C]GO:0005886//plasma membrane;GO:0005643//nuclear pore	[C]cell;cell part;macromolecular complex;organelle;organelle part	cellular_component
AM_15823	[P]GO:0031146//SCF-dependent proteasomal ubiquitin-dependent protein catabolic process;GO:0009734//auxin-activated signaling pathway;[C]GO:0019005//SCF ubiquitin ligase complex	[P]biological regulation;cellular process;metabolic process;regulation of biological process;response to stimulus;signaling;[C]cell;cell part;organelle;macromolecular complex	biological_process;cellular_component
AM_16277	[P]GO:0006886//intracellular protein transport;GO:0016192//vesicle-mediated transport;[C]GO:0030121//AP-1 adaptor complex	[P]localization;[C]cell;cell part;macromolecular complex;membrane;membrane part;organelle;organelle part	biological_process;cellular_component
AM_16296	[P]GO:0006357//regulation of transcription by RNA polymerase II,[C]GO:0032777//piccolo histone acetyltransferase complex	[P]biological regulation;cellular process;metabolic process;regulation of biological process;[C]cell;cell part;macromolecular complex;membrane-enclosed lumen;organelle;organelle part	biological_process;cellular_component
AM_16403	[C]GO:0016021//integral component of membrane;[F]GO:0004497//monooxygenase activity;GO:0005506//iron ion binding;GO:0020037//heme binding;GO:0016705//oxidoreductase activity, acting on paired donors, with incorporation or reduction of molecular oxygen;GO:0033773//isoflavone 2'-hydroxylase activity	[C]membrane;membrane part;[F]binding;catalytic activity	cellular_component;molecular_function
AM_16422
AM_16658	[P]GO:0006887//exocytosis;GO:0006612//protein targeting to membrane;GO:0006904//vesicle docking involved in exocytosis;GO:0090522//vesicle tethering involved in exocytosis;GO:0006893//Golgi to plasma membrane transport[C]GO:0000145//exocyst	[P]cellular process;cellular component organization or biogenesis;localization;[C]cell;cell part;macromolecular complex;organelle;organelle part;supramolecular complex;symplast	biological_process;cellular_component
AM_16674	[P]GO:0006355//regulation of transcription, DNA-templated;GO:0009734//auxin-activated signaling pathway;GO:0051301//cell division;GO:0007389//pattern specification process;GO:0048829//root cap development;[C]GO:0005634//nucleus;[F]GO:0003677//DNA binding	[P]biological regulation;cellular process;developmental process;metabolic process;multicellular organismal process;regulation of biological process;response to stimulus;signaling;[C]cell;cell part;organelle;[F]binding	biological_process;cellular_component;molecular_function
AM_16684
AM_16706	[P]GO:0006952//defense response;[C]GO:0005634//nucleus;[F]GO:0003700//DNA-binding transcription factor activity;GO:0003677//DNA binding	[P]response to stimulus;[C]cell;cell part;organelle;[F]binding;transcription regulator activity	biological_process;cellular_component;molecular_function
AM_16722	[C]GO:0005634//nucleus;GO:0000781//chromosome, telomeric region;[F]GO:0046872//metal ion binding;GO:0003677//DNA binding;GO:0005524//ATP binding;GO:0016787//hydrolase activity;	[C]cell;cell part;organelle;organelle part;[F]binding;catalytic activity	cellular_component;molecular_function
AM_16880
AM_16882	[P]GO:0006355//regulation of transcription, DNA-templated;[F]GO:0003677//DNA binding	[P]biological regulation;cellular process;metabolic process;regulation of biological process;[F]binding	biological_process;molecular_function
AM_16885	[C]GO:0005634//nucleus;[F]GO:0003677//DNA binding;GO:0046983//protein dimerization activity	[C]cell;cell part;organelle;[F]binding	cellular_component;molecular_function
AM_16888	[P]GO:0006099//tricarboxylic acid cycle;GO:0005975//carbohydrate metabolic process;GO:0006108//malate metabolic process;[F]GO:0030060//L-malate dehydrogenase (NAD+) activity	[P]cellular process;metabolic process;[F]catalytic activity	biological_process;molecular_function
AM_16924	[P]GO:0006355//regulation of transcription, DNA-templated;[F]GO:0003677//DNA binding	[P]biological regulation;cellular process;metabolic process;regulation of biological process;[F]binding	biological_process;molecular_function
AM_16928	[P]GO:0006355//regulation of transcription, DNA-templated;[F]GO:0003677//DNA binding	[P]biological regulation;cellular process;metabolic process;regulation of biological process;[F]binding	biological_process;molecular_function
AM_17000	[C]GO:0016021//integral component of membrane	[C]membrane;membrane part	cellular_component
AM_17078	[P]GO:0006888//endoplasmic reticulum to Golgi vesicle-mediated transport;GO:0034497//protein localization to phagophore assembly site;GO:0030242//autophagy of peroxisome[C]GO:0031410//cytoplasmic vesicle;GO:0005794//Golgi apparatus;GO:1990072//TRAPPIII protein complex;GO:0000407//phagophore assembly site	[P]cellular component organization or biogenesis;cellular process;localization;metabolic process;[C]cell;cell part;macromolecular complex ;organelle;organelle part	biological_process;cellular_component
AM_17435	[P]GO:0016567//protein ubiquitination;GO:0006511//ubiquitin-dependent protein catabolic process;[C]GO:0005634//nucleus;GO:0005737//cytoplasm;[F]GO:0003677//DNA binding;GO:0016740//transferase activity;GO:0008270//zinc ion binding	[P]cellular process;metabolic process;[C]cell;cell part;organelle;[F]binding;catalytic activity	biological_process;cellular_component;molecular_function
AM_17574	[P]GO:0032259//methylation;GO:0004372//glycine hydroxymethyltransferase activity;GO:0035999//tetrahydrofolate interconversion;[F]GO:0008168//methyltransferase activity;GO:0019264//glycine biosynthetic process from serine;[F]GO:0030170//pyridoxal phosphate binding;	[P]biological regulation;cellular process;metabolic process;[F]binding;catalytic activity	biological_process;molecular_function
AM_17774	[F]GO:0005524//ATP binding,[F]GO:0004672//protein kinase activity,[C]GO:0016021//integral component of membrane	[C]membrane;membrane part;[F]binding;catalytic activity	cellular_component;molecular_function
AM_17885	[C]GO:0016021//integral component of membrane;GO:0005886//plasma membrane;[F]GO:0005524//ATP binding;GO:0004672//protein kinase activity	[C]cell;cell part;membrane;membrane part[F]binding;catalytic activity	cellular_component;molecular_function
AM_18000	[P]GO:0007018//microtubule-based movement;[F]GO:0005524//ATP binding;GO:0008017//microtubule binding	[P]cellular process;[F]binding	biological_process;molecular_function
AM_18026
AM_18237	[C]GO:0005634//nucleus;GO:0016021//integral component of membrane;[F]GO:0046872//metal ion binding;GO:0003677//DNA binding	[C]cell;cell part;membrane;membrane part;organelle;[F]binding	cellular_component;molecular_function
AM_18256
AM_18311	[P]GO:0006397//mRNA processing;GO:0000373//Group II intron splicing;[F]GO:0003723//RNA binding	[P]cellular process;metabolic process;[F]binding	biological_process;molecular_function
AM_18323	[P]GO:0017186//peptidyl-pyroglutamic acid biosynthetic process, using glutaminyl-peptide cyclotransferase;[C]GO:0016021//integral component of membrane;[F]GO:0016603//glutaminyl-peptide cyclotransferase activity	[P]cellular process;metabolic process;[C]membrane;membrane part;[F]catalytic activity	biological_process;cellular_component;molecular_function
AM_18371	[P]GO:0006310//DNA recombination;GO:0006281//DNA repair;GO:0000002//obsolete mitochondrial genome maintenance;[C]GO:0005739//mitochondrion;GO:0009507//chloroplast;[F]GO:0005524//ATP binding;GO:0003676//nucleic acid binding;GO:0016787//hydrolase activity;GO:0003678//DNA helicase activity	[P]cellular process;cellular component organization or biogenesis;metabolic process;response to stimulus;[C]cell;cell part;organelle;[F]binding;catalytic activity	biological_process;cellular_component;molecular_function
AM_18545	[C]GO:0005634//nucleus;[F]GO:0003677//DNA binding;GO:0046872//metal ion binding;	[C]cell;cell part;organelle;[F]binding	cellular_component;molecular_function
AM_18553	[C]GO:0005634//nucleus;[F]GO:0003677//DNA binding;GO:0046872//metal ion binding;	[C]cell;cell part;organelle;[F]binding	cellular_component;molecular_function
AM_18945
AM_18984	[P]GO:0006418//tRNA aminoacylation for protein translation;[C]GO:0005737//cytoplasm;[F]GO:0003676//nucleic acid binding;GO:0005524//ATP binding;GO:0004812//aminoacyl-tRNA ligase activity;GO:0050560//aspartate-tRNA(Asn) ligase activity	[P]cellular process;metabolic process;[C]cell;cell part;[F]binding;catalytic activity	biological_process;cellular_component;molecular_function
AM_19001	[C]GO:0016021//integral component of membrane;[F]GO:0005524//ATP binding;GO:0004675//transmembrane receptor protein serine/threonine kinase activity;GO:0005102//signaling receptor binding;GO:0004674//protein serine/threonine kinase activity	[C]membrane;membrane part;[F]binding;catalytic activity;molecular transducer activity;signal transducer activity	cellular_component;molecular_function
AM_19002	[C]GO:0016021//integral component of membrane;[F]GO:0005524//ATP binding;GO:0004672//protein kinase activity;GO:0004675//transmembrane receptor protein serine/threonine kinase activity;GO:0005102//signaling receptor binding	[C]membrane;membrane part;[F]binding;catalytic activity;molecular transducer activity;signal transducer activity	cellular_component;molecular_function
AM_19233	[P]GO:0031146//SCF-dependent proteasomal ubiquitin-dependent protein catabolic process;GO:0009734//auxin-activated signaling pathway;[C]GO:0019005//SCF ubiquitin ligase complex	[P]biological regulation;cellular process;metabolic process;regulation of biological process;response to stimulus;signaling;[C]cell;cell part;macromolecular complex	biological_process;cellular_component
AM_19402
AM_19453
AM_19607	[C]GO:0016021//integral component of membrane;[F]GO:0016874//ligase activity;GO:0043130//ubiquitin binding	[C]membrane;membrane part;[F]binding;catalytic activity	cellular_component;molecular_function
AM_19617	[P]GO:0009555//pollen development;[C]GO:0005829//cytosol;GO:0005886//plasma membrane;[F]GO:0005509//calcium ion binding;	[P]developmental process;multicellular organismal process;[C]cell;cell part;membrane;[F]binding	biological_process;cellular_component;molecular_function
AM_19637	[P]GO:0006355//regulation of transcription, DNA-templated;GO:0009734//auxin-activated signaling pathway;[C]GO:0005634//nucleus;[F]GO:0003677//DNA binding;	[P]biological regulation;cellular process;metabolic process;regulation of biological process;response to stimulus;signaling;[C]cell;cell part;organelle;[F]binding	biological_process;cellular_component;molecular_function
AM_19752
AM_19999	[C]GO:0005774//vacuolar membrane;GO:0009507//chloroplast;GO:0022626//cytosolic ribosome;[F]GO:0004252//serine-type endopeptidase activity;GO:0003729//mRNA binding;GO:0004177//aminopeptidase activity;GO:0008240//tripeptidyl-peptidase activity	[C]cell;cell part;macromolecular complex;membrane;organelle;organelle part;[F]binding;catalytic activity	cellular_component;molecular_function
AM_20053
AM_20103	[C]GO:0016021//integral component of membrane	[C]membrane;membrane part	cellular_component
AM_20145	[P]GO:0006817//phosphate ion transport;[C]GO:0016021//integral component of membrane;[C]GO:0016020//membrane	[P]localization;[C]membrane;membrane part	biological_process;cellular_component
AM_20251	[F]GO:0047663//aminoglycoside 6'-N-acetyltransferase activity;GO:0004145//diamine N-acetyltransferase activity;GO:0008080//N-acetyltransferase activity;	[F]catalytic activity	molecular_function
AM_20287	[C]GO:0016021//integral component of membrane;[F]GO:0005524//ATP binding,GO:0005388	[C]membrane;membrane part;[F]binding;catalytic activity;transporter activity	cellular_component;molecular_function
AM_20373	[P]GO:0051301//cell division;[F]GO:0005524//ATP binding	[P]cellular process;[F]binding	biological_process;molecular_function
AM_20382	[P]GO:0015074//DNA integration;[F]GO:0003676//nucleic acid binding;GO:0008270//zinc ion binding	[P]cellular process;metabolic process;[F]binding	biological_process;molecular_function
AM_20596	[C]GO:0016020//membrane;GO:0016021//integral component of membrane;GO:0043231//intracellular membrane-bounded organelle;GO:0005783//endoplasmic reticulum;[F]GO:0046872//metal ion binding;GO:0020037//heme binding;GO:0009055//electron transfer activity	[C]cell;cell part;membrane;membrane part;organelle;[F]binding;catalytic activity	cellular_component;molecular_function
AM_20626	[P]GO:0009793//embryo development ending in seed dormancy;GO:0040014//regulation of multicellular organism growth;GO:0006508//proteolysis;GO:0001708//cell fate specification;[C]GO:0016021//integral component of membrane;GO:0005886//plasma membrane;GO:0005783//endoplasmic reticulum;GO:0005737//cytoplasm;[F]GO:0004198//calcium-dependent cysteine-type endopeptidase activity	[P]biological regulation;cellular process;developmental process;growth;metabolic process;multicellular organismal process;regulation of biological process;reproduction;reproductive process;[C]cell;cell part;membrane;membrane part;organelle;[F]catalytic activity	biological_process;cellular_component;molecular_function
AM_20671	[C]GO:0016021//integral component of membrane,[F]GO:0003676//nucleic acid binding;GO:0008270//zinc ion binding	[C]membrane;membrane part;[F]binding	cellular_component;molecular_function
AM_20672	[C]GO:0016021//integral component of membrane,[F]GO:0003676//nucleic acid binding;GO:0008270//zinc ion binding	[C]membrane;membrane part;[F]binding	cellular_component;molecular_function
AM_20701	[P]GO:0000712//resolution of meiotic recombination intermediates;GO:0006281//DNA repair;GO:0009737//response to abscisic acid;GO:0051570//obsolete regulation of histone H3-K9 methylation;[C]GO:0005634//nucleus;GO:0005663//DNA replication factor C complex;[F]GO:0003677//DNA binding;GO:0005524//ATP binding;GO:0006260//DNA replication;GO:0003689//DNA clamp loader activity	[P]biological regulation;cellular component organization or biogenesis;cellular process;metabolic process;regulation of biological process;reproduction;reproductive process;response to stimulus;[C]cell;cell part;macromolecular complex;organelle;organelle part;[F]binding;catalytic activity	biological_process;cellular_component;molecular_function
AM_20814	[P]GO:0006281//DNA repair;GO:0006302//double-strand break repair;GO:0000012//single strand break repair;[C]GO:0005634//nucleus;[F]GO:0003676//nucleic acid binding;GO:0003690//double-stranded DNA binding;GO:0004527//exonuclease activity;GO:0008081//phosphoric diester hydrolase activity;GO:0016818//hydrolase activity, acting on acid anhydrides, in phosphorus-containing anhydrides;GO:0008270//zinc i…	[P]cellular process;metabolic process;response to stimulus;[C]cell;cell part;organelle;[F]binding;catalytic activity	biological_process;cellular_component;molecular_function
AM_20967	[P]GO:0045944//positive regulation of transcription by RNA polymerase II;GO:0006644//phospholipid metabolic process;[C]GO:0005634//nucleus;[F]GO:0005509//calcium ion binding;GO:0003700//DNA-binding transcription factor activity;GO:0046983//protein dimerization activity;GO:0000977//RNA polymerase II transcription regulatory region sequence-specific DNA binding;GO:0016746//acyltransferase activity	[P]biological regulation;cellular process;metabolic process;positive regulation of biological process;regulation of biological process;[C]cell;cell part;organelle;[F]binding;catalytic activity;transcription regulator activity	biological_process;cellular_component;molecular_function
AM_21098	[P]GO:0035627//ceramide transport;GO:0120009//intermembrane lipid transfer;[C]GO:0016020//membrane;GO:0005737//cytoplasm;GO:0005829//cytosol;GO:0120013//lipid transfer activity;GO:1902387//ceramide 1-phosphate binding;GO:1902388//ceramide 1-phosphate transfer activity	[P]localization;[C]cell;cell part;membrane;[F]binding;transporter activity	biological_process;cellular_component;molecular_function
AM_21105	[P]GO:0006887//exocytosis;[C]GO:0000145//exocyst	[P]cellular process;localization;[C]cell;cell part;macromolecular complex	biological_process;cellular_component
AM_21125
AM_21218	[P]GO:0046294//formaldehyde catabolic process;[C]GO:0005829//cytosol;[F]GO:0016491//oxidoreductase activity,GO:0008270//zinc ion binding;GO:0051903///S-(hydroxymethyl)glutathione dehydrogenase [NAD(P)+] activity;GO:0004024//obsolete alcohol dehydrogenase (NAD+) activity, zinc-dependent	[P]cellular process;metabolic process;detoxification;response to stimulus;[C]cell;cell part;[F]binding;catalytic activity	biological_process;cellular_component;molecular_function
AM_21219
AM_21239
AM_21718	[P]GO:0015979//photosynthesis;GO:0015995//chlorophyll biosynthetic process;[C]GO:0009535//chloroplast thylakoid membrane;[F]GO:0071949//FAD binding;GO:0045550//geranylgeranyl reductase activity;GO:0102067//geranylgeranyl diphosphate reductase activity	[P]cellular process;metabolic process;[C]cell;cell part;membrane;organelle;organelle part;[F]binding;catalytic activity	biological_process;cellular_component;molecular_function
AM_21858	[C]GO:0005886//plasma membrane;[F]GO:0016301//kinase activity	[C]cell;cell part;membrane;membrane part;organelle;[F]binding	cellular_component;molecular_function
AM_21869
AM_21899	[P]GO:0048767//root hair elongation;[F]GO:0050660//flavin adenine dinucleotide binding;GO:0016627//oxidoreductase activity, acting on the CH-CH group of donors;	[P]cellular process;developmental process;growth;multicellular organismal process;[F]binding;catalytic activity	biological_process;molecular_function
AM_22108	[P]GO:0051301//cell division;[C]GO:0005737//cytoplasm	[P]cellular process;[C]cell;cell part	biological_process;cellular_component
AM_22164	[P]GO:0006952//defense response;GO:0009607//response to biotic stimulus;[C]GO:0005576//extracellular region	[P]response to stimulus;[C]extracellular region	biological_process;cellular_component
AM_22322
AM_22445	[P]GO:0006952//defense response;[F]GO:0043531//ADP binding	[P]response to stimulus;[F]binding	biological_process;molecular_function
AM_22483	[P]GO:0006383//transcription by RNA polymerase III;[C]GO:0005666//RNA polymerase III complex;[F]GO:0003677//DNA binding;GO:0003899//DNA-directed 5'-3' RNA polymerase activity	[P]cellular process;metabolic process;[C]cell;cell part;macromolecular complex;membrane-enclosed lumen;organelle;organelle part;[F]binding;catalytic activity	biological_process;cellular_component;molecular_function
AM_22558
AM_22607	[C]GO:0016020//membrane;[F]GO:0016798//hydrolase activity, acting on glycosyl bonds	[C]membrane;[F]catalytic activity	cellular_component;molecular_function
AM_22696	[P]GO:0006811//ion transport;[C]GO:0016021//integral component of membrane;[F]GO:0046873//metal ion transmembrane transporter activity	[P]localization;[C]membrane;membrane part;[F]transporter activity	biological_process;cellular_component;molecular_function
AM_22805
AM_22898	[P]GO:0006865//amino acid transport;[C]GO:0016021//integral component of membrane;GO:0005886//plasma membrane	[P]localization;[C]cell;cell part;membrane;membrane part	biological_process;cellular_component
AM_22941	[P]GO:0006606//protein import into nucleus;[C]GO:0005737//cytoplasm;[F]GO:0061608//nuclear import signal receptor activity	[P]localization;[C]cell;cell part;[F]molecular carrier activity	biological_process;cellular_component;molecular_function
AM_22949	[P]GO:0006457//protein folding;[C]GO:0016021//integral component of membrane;[F]GO:0051082//unfolded protein binding;GO:0030544//Hsp70 protein binding	[P]cellular process;[C]membrane;membrane part;;[F]binding	biological_process;cellular_component;molecular_function
AM_23041	[C]GO:0016021//integral component of membrane;[F]GO:0005524//ATP binding;GO:0004672//protein kinase activity;GO:0106310//protein serine kinase activity	[C]membrane;membrane part;[F]binding;catalytic activity	cellular_component;molecular_function
AM_23058
AM_23133	[P]GO:0040014//regulation of multicellular organism growth;GO:0006508//proteolysis;GO:0001708//cell fate specification;GO:0009793//embryo development ending in seed dormancy;[C]GO:0016021//integral component of membrane;GO:0005886//plasma membrane;GO:0005737//endoplasmic reticulum;GO:0005783//endoplasmic reticulum;[F]GO:0004198//calcium-dependent cysteine-type endopeptidase activity	[P]biological regulation;cellular process;developmental process;growth;metabolic process;multicellular organismal process;regulation of biological process;reproduction;reproductive process;[C]cell;cell part;membrane;membrane part;organelle;[F]catalytic activity	biological_process;cellular_component;molecular_function
AM_23164	[P]GO:0045087//innate immune response;GO:0006397//mRNA processing;GO:0008380//RNA splicing;[C]GO:0016607//nuclear speck	[P]cellular process;immune system process;metabolic process;response to stimulus;[C]cell;cell part;membrane-enclosed lumen;organelle;organelle part	biological_process;cellular_component
AM_23192	[C]GO:0005634//nucleus	[C]cell;cell part;organelle	cellular_component
AM_23274	[P]GO:0050821//protein stabilization;[C]GO:0005737//cytoplasm;[F]GO:0031072//heat shock protein binding;GO:0051087//protein-folding chaperone binding;GO:0000774//adenyl-nucleotide exchange factor activity	[P]biological regulation;[C]cell;cell part;[F]binding;molecular function regulator	biological_process;cellular_component;molecular_function
AM_23333	[P]GO:0006355//regulation of transcription, DNA-templated;[C]GO:0016021//integral component of membrane;[F]GO:0003677//DNA binding	[P]biological regulation;cellular process;metabolic process;regulation of biological process;[C]membrane;membrane part;[F]binding	biological_process;cellular_component;molecular_function
AM_23383	[P]GO:0006952//defense response;GO:2000031//regulation of salicylic acid mediated signaling pathway;GO:0009626//plant-type hypersensitive response;GO:0012501//programmed cell death;[C]GO:0005886//plasma membrane	[P]biological regulation;cellular process;immune system process;regulation of biological process;response to stimulus;signaling;[C]cell;cell part;membrane	biological_process;cellular_component
AM_23431
AM_23442	[C]GO:0005634//nucleus;[F]GO:0003677//DNA binding;GO:0046872//metal ion binding;	[C]cell;cell part;organelle;[F]binding	cellular_component;molecular_function
AM_23451	[C]GO:0005634//nucleus;[F]GO:0003677//DNA binding;GO:0046872//metal ion binding;	[C]cell;cell part;organelle;[F]binding	cellular_component;molecular_function
AM_23514	[P]GO:0006952//defense response;[C]GO:0005634//nucleus;[F]GO:0003700//DNA-binding transcription factor activity;GO:0003677//DNA binding	[P]response to stimulus;[C]cell;cell part;organelle;[F]binding;transcription regulator activity	biological_process;cellular_component;molecular_function
AM_23617	[P]GO:0042538//hyperosmotic salinity response;[C]GO:0016021//integral component of membrane;GO:0005794//Golgi apparatus;[F]GO:0004252//serine-type endopeptidase activity	[P]response to stimulus;[C]cell;cell part;membrane;membrane part;organelle;[F]catalytic activity	biological_process;cellular_component;molecular_function
AM_23755	[C]GO:0005739//mitochondrion	[C]cell;cell part;organelle	cellular_component
AM_23952	[P]GO:0046621//negative regulation of organ growth;[F]GO:0004842//ubiquitin-protein transferase activity;GO:0031624//ubiquitin conjugating enzyme binding	[P]biological regulation;developmental process;growth;multicellular organismal process;negative regulation of biological process;regulation of biological process;[F]binding;catalytic activity	biological_process;molecular_function
AM_24065	[C]GO:0016020//membrane	[C]membrane	cellular_component
AM_24087	[P]GO:0006397//mRNA processing	[P]cellular process;metabolic process	biological_process
AM_24460	[P]GO:0018105//peptidyl-serine phosphorylation;GO:0035556//intracellular signal transduction;[F]GO:0004674//protein serine/threonine kinase activity;GO:0005524//ATP binding;GO:0106310//protein serine kinase activity;	[P]biological regulation;cellular process;metabolic process;regulation of biological process;response to stimulus;signaling;[F]binding;catalytic activity	biological_process;molecular_function
AM_24511	[F]GO:0016874//ligase activity	[F]catalytic activity	molecular_function
AM_24543	[P]GO:0006887//exocytosis;GO:0015031//protein transport;[C]GO:0000145//exocyst	[P]cellular process;localization;[C]cell;cell part;macromolecular complex	biological_process;cellular_component
AM_24905	[P]GO:0007188//adenylate cyclase-modulating G protein-coupled receptor signaling pathway;[C]GO:0005834//heterotrimeric G-protein complex;[F]GO:0031683//G-protein beta/gamma-subunit complex binding;GO:0019001//guanyl nucleotide binding;GO:0003924//GTPase activity;GO:0001664//G protein-coupled receptor binding;	[P]biological regulation;cellular process;regulation of biological process;response to stimulus;signaling;[C]cell;cell part;macromolecular complex;membrane;membrane part;[F]binding;catalytic activity	biological_process;cellular_component;molecular_function
AM_24908	[C]GO:0016021//integral component of membrane;GO:0009535//chloroplast thylakoid membrane;[F]GO:0046872//metal ion binding;GO:0005524//ATP binding;GO:0019829//ATPase-coupled cation transmembrane transporter activity;GO:0016787//hydrolase activity;GO:0005375//copper ion transmembrane transporter activity	[C]cell;cell part;membrane;membrane part;organelle;organelle part;[F]binding;catalytic activity;transporter activity	cellular_component;molecular_function
AM_25016	[F]GO:0004721//phosphoprotein phosphatase activity	[F]catalytic activity	molecular_function
AM_25083	[P]GO:0006355//regulation of transcription, DNA-templated;GO:0009734//auxin-activated signaling pathway;[C]GO:0005634//nucleus;[F]GO:0003677//DNA binding;	[P]biological regulation;cellular process;metabolic process;regulation of biological process;response to stimulus;signaling;[C]cell;cell part;organelle;[F]binding	biological_process;cellular_component;molecular_function
AM_25100	[C]GO:0016021//integral component of membrane;[F]GO:0005524//ATP binding,GO:0042626//ATPase-coupled transmembrane transporter activity	[C]membrane;membrane part;[F]binding;catalytic activity;transporter activity	cellular_component;molecular_function
AM_25183	[P]GO:0006352//DNA-templated transcription initiation;[F]GO:0003677//DNA binding;GO:0016987//sigma factor activity;	[P]cellular process;metabolic process;[F]binding;transcription regulator activity	biological_process;molecular_function
AM_25187	[P]GO:0006817//phosphate ion transport;[C]GO:0016021//integral component of membrane;[F]GO:0005315//inorganic phosphate transmembrane transporter activity;GO:0015293//symporter activity	[P]localization;[C]membrane;membrane part;[F]transporter activity	biological_process;cellular_component;molecular_function
AM_25300	[F]GO:0004842//ubiquitin-protein transferase activity	[F]catalytic activity	molecular_function
AM_25305	[F]GO:0004842//ubiquitin-protein transferase activity	[F]catalytic activity	molecular_function
AM_25618	[P]GO:0006355//regulation of transcription, DNA-templated;GO:0009734//auxin-activated signaling pathway;[C]GO:0005634//nucleus;[F]GO:0003677//DNA binding;	[P]biological regulation;cellular process;metabolic process;regulation of biological process;response to stimulus;signaling;[C]cell;cell part;organelle;[F]binding	biological_process;cellular_component;molecular_function
AM_25631	[P]GO:0006952//defense response;[C]GO:0005634//nucleus;[F]GO:0003700//DNA-binding transcription factor activity;GO:0003677//DNA binding	[P]response to stimulus;[C]cell;cell part;organelle;[F]binding;transcription regulator activity	biological_process;cellular_component;molecular_function
AM_25682	[F]GO:0008194//UDP-glycosyltransferase activity	[F]catalytic activity	molecular_function
AM_26011	[P]GO:0031146//SCF-dependent proteasomal ubiquitin-dependent protein catabolic process;GO:0009734//auxin-activated signaling pathway;[C]GO:0019005//SCF ubiquitin ligase complex	[P]biological regulation;cellular process;metabolic process;regulation of biological process;response to stimulus;signaling;[C]cell;cell part;macromolecular complex	biological_process;cellular_component
AM_26031	[P]GO:0006952//defense response;GO:0010228//vegetative to reproductive phase transition of meristem;[C]GO:0005634//nucleus;[F]GO:0003677//DNA binding;GO:0043565//sequence-specific DNA binding;GO:0003700//DNA-binding transcription factor activity	[P]developmental process;multicellular organismal process;reproduction;reproductive process;response to stimulus;[C]cell;cell part;organelle;[F]binding;transcription regulator activity	biological_process;cellular_component;molecular_function
AM_26090	[C]GO:0016021//integral component of membrane;[F]GO:0005524//ATP binding;GO:0004672//protein kinase activity	[C]membrane;membrane part;[F]binding;catalytic activity	cellular_component;molecular_function
AM_26106	[F]GO:0005524//ATP binding;GO:0005886//plasma membrane;GO:0016021//integral component of membrane;[F]GO:0004672//protein kinase activity;GO:0106310//protein serine kinase activity	[C]cell;cell part;membrane;membrane part;[F]binding;catalytic activity	cellular_component;molecular_function
AM_26157	[P]GO:0006417//regulation of translation;GO:0045892//negative regulation of DNA-templated transcription;[C]GO:0005737//cytoplasm	[P]biological regulation;cellular process;metabolic process;negative regulation of biological process;regulation of biological process;[C]cell;cell part	biological_process;cellular_component
AM_26379	[P]GO:0006355//regulation of transcription, DNA-templated;GO:0009734//auxin-activated signaling pathway;[C]GO:0005634//nucleus;[F]GO:0003677//DNA binding;	[P]biological regulation;cellular process;metabolic process;regulation of biological process;response to stimulus;signaling;[C]cell;cell part;organelle;[F]binding	biological_process;cellular_component;molecular_function
AM_26381
AM_26498	[C]GO:0005634//nucleus;[F]GO:0003700//DNA-binding transcription factor activity;GO:0046983//protein dimerization activity	[C]cell;cell part;organelle;[F]binding;transcription regulator activity	cellular_component;molecular_function
AM_26545
AM_26687	[C]GO:0016021//integral component of membrane;[F]GO:0046873//metal ion transmembrane transporter activity	[C]membrane;membrane part;[F]transporter activity	cellular_component;molecular_function
AM_26716	[F]GO:0008080//N-acetyltransferase activity;	[F]catalytic activity	molecular_function
AM_26867
AM_27069	[P]GO:0005975//carbohydrate metabolic process;GO:0071704//organic substance metabolic process;[C]GO:0005576//extracellular region;[F]GO:0016985//mannan endo-1,4-beta-mannosidase activity	[P]metabolic process;[C]extracellular region;[F]catalytic activity	biological_process;cellular_component;molecular_function
AM_27120	[C]GO:0005634//nucleus;[F]GO:0008270//zinc ion binding;GO:0003700//DNA-binding transcription factor activity	[C]cell;cell part;organelle;[F]binding;transcription regulator activity	cellular_component;molecular_function
AM_27335	[P]GO:0006457//protein folding;GO:0042026//protein refolding;[F]GO:0005524//ATP binding	[P]cellular process;[F]binding	biological_process;molecular_function
AM_27459	[P]GO:0008654//phospholipid biosynthetic process;GO:0016036//cellular response to phosphate starvation;GO:0019375//galactolipid biosynthetic process;[C]GO:0048046//apoplast;[F]GO:0008195//phosphatidate phosphatase activity	[P]cellular process;metabolic process;response to stimulus;[C]extracellular region;[F]catalytic activity	biological_process;cellular_component;molecular_function
AM_27503	[C]GO:0009507//chloroplast	[C]cell;cell part;organelle	cellular_component
AM_27538	[P]GO:0006952//defense response;GO:0010228//vegetative to reproductive phase transition of meristem;[C]GO:0005634//nucleus;[F]GO:0003677//DNA binding;GO:0043565//sequence-specific DNA binding;GO:0003700//DNA-binding transcription factor activity	[P]developmental process;multicellular organismal process;reproduction;reproductive process;response to stimulus;[C]cell;cell part;organelle;[F]binding;transcription regulator activity	biological_process;cellular_component;molecular_function
AM_28056	[P]GO:0034314//Arp2/3 complex-mediated actin nucleation;GO:0030041//actin filament polymerization;[C]GO:0005737//cytoplasm;GO:0005885//Arp2/3 protein complex	[P]biological regulation;cellular component organization or biogenesis;cellular process;positive regulation of biological process;regulation of biological process;[F]cell;cell part;macromolecular complex;organelle;organelle part	biological_process;cellular_component
AM_28129	[P]GO:0006952//defense response;GO:0010228//vegetative to reproductive phase transition of meristem;[C]GO:0005634//nucleus;[F]GO:0003677//DNA binding;GO:0043565//sequence-specific DNA binding;GO:0003700//DNA-binding transcription factor activity	[P]developmental process;multicellular organismal process;reproduction;reproductive process;response to stimulus;[C]cell;cell part;organelle;[F]binding;transcription regulator activity	biological_process;cellular_component;molecular_function
AM_28230	[C]GO:0016021//integral component of membrane	[C]membrane;membrane part	cellular_component
AM_28242	[P]GO:0006355//regulation of transcription, DNA-templated;[F]GO:0003677//DNA binding	[P]biological regulation;cellular process;metabolic process;regulation of biological process;[F]binding	biological_process;molecular_function
AM_28559	[P]GO:0006741//NADP+ biosynthetic process;GO:0019674//NAD+ metabolic process;[F]GO:0003951//NAD+ kinase activity;	[P]cellular process;metabolic process;[C]cell;cell part;[F]catalytic activity	biological_process;molecular_function
AM_28624
AM_28658
AM_28742	[P]GO:0006952//defense response;[C]GO:0005634//nucleus;[F]GO:0003700//DNA-binding transcription factor activity;GO:0003677//DNA binding	[P]response to stimulus;[C]cell;cell part;organelle;[F]binding;transcription regulator activity	biological_process;cellular_component;molecular_function
AM_28821	[P]GO:0006952//defense response;[C]GO:0005634//nucleus;[F]GO:0003700//DNA-binding transcription factor activity;GO:0003677//DNA binding	[P]response to stimulus;[C]cell;cell part;organelle;[F]binding;transcription regulator activity	biological_process;cellular_component;molecular_function
AM_28866
AM_29015
AM_29088	[C]GO:0005634//nucleus;[F]GO:0046983//protein dimerization activity;	[C]cell;cell part;organelle;[F]binding;	cellular_component;molecular_function
AM_29167	[F]GO:0046872//metal ion binding,GO:0004402//histone acetyltransferase activity;GO:0008080//N-acetyltransferase activity	[F]binding;catalytic activity	molecular_function
AM_29183
AM_29499	[C]GO:0043231//intracellular membrane-bounded organelle;GO:0005887//integral component of plasma membrane;[F]GO:0005524//ATP binding,GO:0005388//P-type calcium transporter activity;GO:0019829//ATPase-coupled cation transmembrane transporter activity	[C]cell;cell part;membrane;membrane part;organelle;[F]binding;catalytic activity;transporter activity	cellular_component;molecular_function
AM_29797	[P]GO:0006004//fucose metabolic process;[F]GO:0016740//transferase activity	[P]cellular process;[F]catalytic activity	biological_process;molecular_function
AM_30108	[C]GO:0005768//endosome;GO:0005794//Golgi apparatus;GO:0016021//integral component of membrane;GO:0005802/trans-Golgi network;[F]GO:0015297//antiporter activity	[C]cell;cell part;membrane;membrane part;organelle;organelle part;[F]transporter activity	cellular_component;molecular_function
AM_30403	[P]GO:0046514//ceramide catabolic process;[C]GO:0005783//endoplasmic reticulum;GO:0005794//Golgi apparatus;[F]GO:0102121//obsolete ceramidase activity;GO:0017040//N-acylsphingosine amidohydrolase activity	[P]cellular process;metabolic process;[C]cell;cell part;organelle;[F]catalytic activity	biological_process;cellular_component;molecular_function
AM_30482	[P]GO:0032259//methylation;[F]GO:0008168//methyltransferase activity	[P]metabolic process;[F]catalytic activity	biological_process;molecular_function
AM_30501	[P]GO:0006357//regulation of transcription by RNA polymerase II,[C]GO:0016592//mediator complex;GO:0070847//core mediator complex;[F]GO:0003712//transcription coregulator activity	[P]biological regulation;cellular process;metabolic process;regulation of biological process;[C]cell;cell part;macromolecular complex;membrane-enclosed lumen;organelle;organelle part;[F]transcription regulator activity	biological_process;cellular_component;molecular_function
AM_30586	[P]GO:0010051//xylem and phloem pattern formation;GO:0007010//cytoskeleton organization;GO:0009832//plant-type cell wall biogenesis;[F]GO:0008017//microtubule binding	[P]cellular component organization or biogenesis;cellular process;developmental process;multicellular organismal process;[F]binding	biological_process;molecular_function
AM_31075	[P]GO:0006355//regulation of transcription, DNA-templated;[C]GO:0016021//integral component of membrane;[F]GO:0003677//DNA binding;	[P]biological regulation;cellular process;metabolic process;regulation of biological process;[C]membrane;membrane part;[F]binding	biological_process;cellular_component;molecular_function
AM_31145
AM_31219	[P]GO:0006355//regulation of transcription, DNA-templated;[F]GO:0003677//DNA binding	[P]biological regulation;cellular process;metabolic process;regulation of biological process;[F]binding	biological_process;molecular_function
AM_31331	[C]GO:0010008//endosome membrane;GO:0016021//integral component of membrane;GO:0000139//Golgi membrane	[C]cell;cell part;membrane;membrane part;organelle;organelle part	cellular_component
AM_31589
AM_31767
AM_31798	[P]GO:0006355//regulation of transcription, DNA-templated;GO:0009734//auxin-activated signaling pathway[C]GO:0005634//nucleus;[F]GO:0003677//DNA binding	[P]biological regulation;cellular process;metabolic process;regulation of biological process;response to stimulus;signaling;[C]cell;cell part;organelle;[F]binding	biological_process;cellular_component;molecular_function
AM_31828	[C]GO:0016021//integral component of membrane	[C]membrane;membrane part	cellular_component
AM_31912	[P]GO:0007018//microtubule-based movement;[C]GO:0005874//microtubule;[F]GO:0008017//microtubule binding;GO:0005524//ATP binding,	[P]cellular process;[C]cell;cell part;organelle;organelle part;supramolecular complex;[F]binding	biological_process;cellular_component;molecular_function
AM_31983	[C]GO:0005634//nucleus;[F]GO:0008270//zinc ion binding;GO:0046975//histone methyltransferase activity (H3-K36 specific)	[C]cell;cell part;organelle;[F]binding;catalytic activity	cellular_component;molecular_function
AM_32073	[P]GO:0031047//gene silencing by RNA;[F]GO:0003723//RNA binding;GO:0003968//RNA-directed RNA polymerase activity	[P]biological regulation;cellular process;metabolic process;negative regulation of biological process;regulation of biological process;[F]binding;catalytic activity	biological_process;molecular_function
AM_32107	[C]GO:0005794//Golgi apparatus;GO:0030136//clathrin-coated vesicle	[C]cell;cell part;organelle	cellular_component
AM_32298	[P]GO:0051321//meiotic cell cycle;GO:0051301//cell division;GO:0051276//chromosome organization;[C]GO:0005634//nucleus;GO:0005694//chromosome;[F]GO:0005524//ATP binding	[P]cellular process;cellular component organization or biogenesis;reproduction;reproductive process;[C]cell;cell part;organelle;[F]binding	biological_process;cellular_component;molecular_function
AM_32325	[C]GO:0016021//integral component of membrane;[F]GO:0005525//GTP binding;GO:0003924//GTPase activity;GO:0003743//translation initiation factor activity	[C]membrane;membrane part;[F]binding;catalytic activity	cellular_component;molecular_function
AM_32409	[C]GO:0016021//integral component of membrane;GO:0005886//plasma membrane;[F]GO:0004672//protein kinase activity;GO:0005524//ATP binding	[C]cell;cell part;membrane;membrane part;[F]binding;catalytic activity	cellular_component;molecular_function
AM_32572	[F]GO:0003700//DNA-binding transcription factor activity;	[F]transcription regulator activity	molecular_function
AM_32646
AM_32671	[P]GO:0006325//chromatin organization;GO:0003682//chromatin binding;	[P]cellular process;cellular component organization or biogenesis;[F]binding	biological_process;molecular_function
AM_32703	[P]GO:0007018//microtubule-based movement[C]GO:0005874//microtubule;GO:0016021//integral component of membrane;[F]GO:0008017//microtubule binding;GO:0005524//ATP binding,	[P]cellular process;[C]cell;cell part;membrane;membrane part;organelle;organelle part;supramolecular complex;[F]binding	biological_process;cellular_component;molecular_function
AM_32781
AM_32808	[C]GO:0046658//obsolete anchored component of plasma membrane;[F]GO:0009055//electron transfer activity	[C]cell;cell part;membrane;membrane part;[F]catalytic activity	cellular_component;molecular_function
AM_32928
AM_33243	[P]GO:0007015//actin filament organization;[C]GO:0016021//integral component of membrane;GO:0016459//myosin complex;[F]GO:0005524//ATP binding,GO:0003774//cytoskeletal motor activity;GO:0003779//actin binding;GO:0005516//calmodulin binding	[P]cellular process;cellular component organization or biogenesis;[C]cell;cell part;macromolecular complex;membrane;membrane part;organelle;organelle part;[F]binding;catalytic activity	biological_process;cellular_component;molecular_function
AM_33300	[P]GO:0006875//cellular metal ion homeostasis;GO:0016036//cellular response to phosphate starvation;GO:0009846//pollen germination;GO:0010152//pollen maturation;GO:0048867//stem cell fate determination;GO:0010073/meristem maintenance;[C]GO:0016021//integral component of membrane;GO:0005886//plasma membrane;GO:0005783//endoplasmic reticulum;[F]GO:0005524//ATP binding;GO:0019829//ATPase-coupled cat…	[P]biological regulation;cellular process;developmental process;multi-organism process;multicellular organismal process;reproduction;reproductive process;response to stimulus;[C]cell;cell part;membrane;membrane part;organelle;[F]binding;catalytic activity;transporter activity	biological_process;cellular_component;molecular_function
AM_33389
AM_33398	[F]GO:0046872//metal ion binding;GO:0003729//mRNA binding	[F]binding	molecular_function
AM_33490	[P]GO:0051301//cell division;[F]GO:0005524//ATP binding	[P]cellular process;[F]binding	biological_process;molecular_function
AM_33595
AM_33670	[P]GO:0016192//vesicle-mediated transport;[C]GO:0016021//integral component of membrane	[P]localization;[C]membrane;membrane part	biological_process;cellular_component
AM_33736	[C]GO:0016021//integral component of membrane;[F]GO:0005524//ATP binding;GO:0042626//ATPase-coupled transmembrane transporter activity;GO:0016787//hydrolase activity	[C]membrane;membrane part;[F]binding;catalytic activity;transporter activity	cellular_component;molecular_function
AM_33791	[C]GO:0016021//integral component of membrane;[F]GO:0005524//ATP binding;GO:0106310//protein serine kinase activity;GO:0004674//protein serine/threonine kinase activity;	[C]membrane;membrane part;[F]binding;catalytic activity	cellular_component;molecular_function
AM_33806	[P]GO:0006952//defense response;[F]GO:0043531//ADP binding	[P]response to stimulus;[F]binding	biological_process;molecular_function
AM_33889	[F]GO:0003677//DNA binding;	[F]binding	molecular_function
AM_33943	[P]GO:0045039//protein insertion into mitochondrial inner membrane;[C]GO:0016021//integral component of membrane,GO:0042721//TIM22 mitochondrial import inner membrane insertion complex	[P]cellular component organization or biogenesis;cellular process;localization;[C]cell;cell part;macromolecular complex;membrane;membrane part;organelle;organelle part	biological_process;cellular_component
AM_34008	[P]GO:0006355//regulation of transcription, DNA-templated	[P]biological regulation;cellular process;metabolic process;regulation of biological process	biological_process

## Sheet:  Supplementary Data S6.
Gene ID	Pathway Name	Level 2	Level 1
AM_00201
AM_00238	ko04075//Plant hormone signal transduction	Signal transduction	Environmental Information Processing
AM_00269
AM_00441	ko03040//Spliceosome	Transcription	Genetic Information Processing
AM_00442	ko03040//Spliceosome	Transcription	Genetic Information Processing
AM_00753	ko04075//Plant hormone signal transduction	Signal transduction	Environmental Information Processing
AM_00805
AM_00948	ko04075//Plant hormone signal transduction	Signal transduction	Environmental Information Processing
AM_01007	ko01210//2-Oxocarboxylic acid metabolism;ko00220//Arginine biosynthesis;ko00250//Alanine, aspartate and glutamate metabolism;ko01230//Biosynthesis of amino acids;ko00710//Carbon fixation in photosynthetic organisms;ko01200//Carbon metabolism;ko01100//Metabolic pathways	Global and overview maps;Amino acid metabolism;Energy metabolism	Metabolism
AM_01084
AM_01106	ko04075//Plant hormone signal transduction	Signal transduction	Environmental Information Processing
AM_01124	ko00561//Glycerolipid metabolism;ko01100//Metabolic pathways	Lipid metabolism;Global and overview maps	Metabolism
AM_01146
AM_01377
AM_01628
AM_01769
AM_01808	ko00940//Phenylpropanoid biosynthesis;ko00500//Starch and sucrose metabolism;ko01110//Biosynthesis of secondary metabolites;ko01100//Metabolic pathways	Biosynthesis of other secondary metabolites;Carbohydrate metabolism;Global and overview maps	Metabolism
AM_01849
AM_01870	ko04075//Plant hormone signal transduction	Signal transduction	Environmental Information Processing
AM_02073	ko04075//Plant hormone signal transduction	Signal transduction	Environmental Information Processing
AM_02123	ko04626//Plant-pathogen interaction	Environmental adaptation	Organismal Systems
AM_02153	ko00770//Pantothenate and CoA biosynthesis;ko01100//Metabolic pathways	Metabolism of cofactors and vitamins;Global and overview maps	Metabolism
AM_02217
AM_02253
AM_02291
AM_02292
AM_02345	ko00564//Glycerophospholipid metabolism;ko00561//Glycerolipid metabolism;ko01110//Biosynthesis of secondary metabolites;ko01100//Metabolic pathways	Lipid metabolism;Global and overview maps	Metabolism
AM_02383
AM_02657
AM_02858	ko03440//Homologous recombination	Replication and repair	Genetic Information Processing
AM_02875	ko04075//Plant hormone signal transduction	Signal transduction	Environmental Information Processing
AM_02910
AM_03255
AM_03344	ko04075//Plant hormone signal transduction;ko04626//Plant-pathogen interaction;ko04016//MAPK signaling pathway - plant	Signal transduction;Environmental adaptation	Environmental Information Processing;Organismal Systems
AM_03692	ko00940//Phenylpropanoid biosynthesis;;ko01110//Biosynthesis of secondary metabolites;ko01100//Metabolic pathways	Biosynthesis of other secondary metabolites;Global and overview maps	Metabolism
AM_03712
AM_03775
AM_04024	ko00500//Starch and sucrose metabolism;ko01110//Biosynthesis of secondary metabolites;ko01100//Metabolic pathways	Carbohydrate metabolism;Global and overview maps	Metabolism
AM_04136	ko03430//Mismatch repair	Replication and repair	Genetic Information Processing
AM_04151	ko00950//Isoquinoline alkaloid biosynthesis;ko00350//Tyrosine metabolism;ko01110//Biosynthesis of secondary metabolites;ko01100//Metabolic pathways	Biosynthesis of other secondary metabolites;Amino acid metabolism;Global and overview maps	Metabolism
AM_04152	ko00950//Isoquinoline alkaloid biosynthesis;ko00350//Tyrosine metabolism;ko01110//Biosynthesis of secondary metabolites;ko01100//Metabolic pathways	Biosynthesis of other secondary metabolites;Amino acid metabolism;Global and overview maps	Metabolism
AM_04154
AM_04162
AM_04190
AM_04200
AM_04213
AM_04416	ko04145//Phagosome;ko00190//Oxidative phosphorylation;ko01100//Metabolic pathways	Transport and catabolism;Energy metabolism;Global and overview maps	Cellular Processes;Metabolism
AM_04525	ko00520//Amino sugar and nucleotide sugar metabolism;ko00053//Ascorbate and aldarate metabolism;ko00052//Galactose metabolism;ko00040//Pentose and glucuronate interconversions;ko01100//Metabolic pathways	Carbohydrate metabolism;Global and overview maps	Metabolism
AM_04618	ko04075//Plant hormone signal transduction	Signal transduction	Environmental Information Processing
AM_04621
AM_04698	ko04075//Plant hormone signal transduction	Signal transduction	Environmental Information Processing
AM_04898	ko00905//Brassinosteroid biosynthesis	Metabolism of terpenoids and polyketides	Metabolism
AM_04983
AM_05116
AM_05163
AM_05205
AM_05276	ko04075//Plant hormone signal transduction	Signal transduction	Environmental Information Processing
AM_05305
AM_05507
AM_05566
AM_05640
AM_05656
AM_05754
AM_05824
AM_05830
AM_05843
AM_05844
AM_05897
AM_05921
AM_06010
AM_06040	ko04075//Plant hormone signal transduction	Signal transduction	Environmental Information Processing
AM_06044
AM_06075	ko03440//Homologous recombination	Replication and repair	Genetic Information Processing
AM_06170
AM_06270
AM_06282
AM_06362
AM_06622
AM_06749
AM_06772	ko03013//RNA transport	Translation	Genetic Information Processing
AM_06974
AM_06975
AM_06976
AM_07023	ko04075//Plant hormone signal transduction	Signal transduction	Environmental Information Processing
AM_07229	ko04016//MAPK signaling pathway - plant;ko04626//Plant-pathogen interaction	Environmental adaptation;Signal transduction	Organismal Systems;Environmental Information Processing
AM_07368	ko04626//Plant-pathogen interaction	Environmental adaptation	Organismal Systems
AM_07481	ko03013//RNA transport	Translation	Genetic Information Processing
AM_07593
AM_07724
AM_07727
AM_08227
AM_08249
AM_08321
AM_08342	ko04075//Plant hormone signal transduction	Signal transduction	Environmental Information Processing
AM_08349
AM_08392	ko04075//Plant hormone signal transduction	Signal transduction	Environmental Information Processing
AM_08627	ko00561//Glycerolipid metabolism;ko01100//Metabolic pathways	Lipid metabolism;Global and overview maps	Metabolism
AM_08643	ko03040//Spliceosome	Transcription	Genetic Information Processing
AM_08730	ko04075//Plant hormone signal transduction	Signal transduction	Environmental Information Processing
AM_09201	ko04016//MAPK signaling pathway - plant	Signal transduction	Environmental Information Processing
AM_09299
AM_09321
AM_09327
AM_09545	ko04145//Phagosome	Transport and catabolism	Cellular Processes
AM_09637
AM_09658
AM_09691	ko00561//Glycerolipid metabolism;ko02010//ABC transporters;ko04146//Peroxisome;ko01100//Metabolic pathways	Lipid metabolism;Membrane transport;Transport and catabolism;Global and overview maps	Metabolism;Environmental Information Processing;Cellular Processes
AM_09734
AM_10078
AM_10169
AM_10227
AM_10270	ko04075//Plant hormone signal transduction	Signal transduction	Environmental Information Processing
AM_10328
AM_10539	ko04141//Protein processing in endoplasmic reticulum	Folding, sorting and degradation	Genetic Information Processing
AM_10616
AM_10619	ko00660//C5-Branched dibasic acid metabolism;ko00290//Valine, leucine and isoleucine biosynthesis;ko01210//2-Oxocarboxylic acid metabolism;ko00770//Pantothenate and CoA biosynthesis;ko00650//Butanoate metabolism;ko01230//Biosynthesis of amino acids;ko01110//Biosynthesis of secondary metabolites;ko01100//Metabolic pathways	Carbohydrate metabolism;Amino acid metabolism;Global and overview maps;Metabolism of cofactors and vitamins;	Metabolism
AM_10627
AM_10676
AM_10702	ko04141//Protein processing in endoplasmic reticulum	Folding, sorting and degradation	Genetic Information Processing
AM_10714	ko00500//Starch and sucrose metabolism;ko01100//Metabolic pathways	Carbohydrate metabolism;Global and overview maps	Metabolism
AM_10902
AM_10968
AM_11047	ko04075//Plant hormone signal transduction	Signal transduction	Environmental Information Processing
AM_11160
AM_11206
AM_11210	ko04626//Plant-pathogen interaction	Environmental adaptation	Organismal Systems
AM_11302
AM_11304
AM_11325	ko04626//Plant-pathogen interaction	Environmental adaptation	Organismal Systems
AM_11328	ko04075//Plant hormone signal transduction	Signal transduction	Environmental Information Processing
AM_11584
AM_11631
AM_11824
AM_11874	ko04075//Plant hormone signal transduction	Signal transduction	Environmental Information Processing
AM_11947	ko03040//Spliceosome	Transcription	Genetic Information Processing
AM_12199
AM_12208
AM_12529
AM_12547	ko03008//Ribosome biogenesis in eukaryotes;ko04712//Circadian rhythm - plant	Translation;Environmental adaptation	Genetic Information Processing;Organismal Systems
AM_12560	ko03008//Ribosome biogenesis in eukaryotes	Translation	Genetic Information Processing
AM_12682	ko03040//Spliceosome	Transcription	Genetic Information Processing
AM_12778	ko03430//Mismatch repair;ko03030//DNA replication;ko03420//Nucleotide excision repair;ko03410//Base excision repair	Replication and repair	Genetic Information Processing
AM_13002
AM_13110	ko04075//Plant hormone signal transduction	Signal transduction	Environmental Information Processing
AM_13144	ko00520//Amino sugar and nucleotide sugar metabolism	Carbohydrate metabolism	Metabolism
AM_13240
AM_13259	ko04075//Plant hormone signal transduction	Signal transduction	Environmental Information Processing
AM_13286	ko00310//Lysine degradation	Amino acid metabolism	Metabolism
AM_13318
AM_13627
AM_13677
AM_13725
AM_13790
AM_13893	ko03040//Spliceosome	Transcription	Genetic Information Processing
AM_14087	ko04626//Plant-pathogen interaction	Environmental adaptation	Organismal Systems
AM_14185	ko04712//Circadian rhythm - plant	Environmental adaptation	Organismal Systems
AM_14190
AM_14288
AM_14358	ko04016//MAPK signaling pathway - plant;ko04626//Plant-pathogen interaction	Environmental adaptation;Signal transduction	Organismal Systems;Environmental Information Processing
AM_14384	ko04075//Plant hormone signal transduction	Signal transduction	Environmental Information Processing
AM_14552	ko04145//Phagosome;ko04144//Endocytosis	Transport and catabolism	Cellular Processes
AM_14586	ko04016//MAPK signaling pathway - plant;ko03013//RNA transport	Signal transduction;Translation	Environmental Information Processing;Genetic Information Processing
AM_14588
AM_14948
AM_15404
AM_15448
AM_15461	ko04016//MAPK signaling pathway - plant;ko04626//Plant-pathogen interaction	Signal transduction;Environmental adaptation	Organismal Systems
AM_15617
AM_15732
AM_15784
AM_15823	ko04075//Plant hormone signal transduction	Signal transduction	Environmental Information Processing
AM_16277
AM_16296
AM_16403	ko00943//Isoflavonoid biosynthesis;ko01110//Biosynthesis of secondary metabolites	Biosynthesis of other secondary metabolites;Global and overview maps	Metabolism
AM_16422
AM_16658
AM_16674	ko04075	Signal transduction	Environmental Information Processing
AM_16684
AM_16706
AM_16722
AM_16880
AM_16882	ko04141//Protein processing in endoplasmic reticulum	Folding, sorting and degradation	Genetic Information Processing
AM_16885
AM_16888	ko00710//Carbon fixation in photosynthetic organisms;ko00620//Pyruvate metabolism;ko00020//Citrate cycle (TCA cycle);ko01200//Carbon metabolism;ko00270//Cysteine and methionine metabolism;ko00630//Glyoxylate and dicarboxylate metabolism;ko01100//Metabolic pathways;ko01110//Biosynthesis of secondary metabolites	Energy metabolism;Carbohydrate metabolism;Global and overview maps;Amino acid metabolism;	Metabolism
AM_16924
AM_16928
AM_17000
AM_17078
AM_17435	ko04120//Ubiquitin mediated proteolysis	Folding, sorting and degradation	Genetic Information Processing
AM_17574	ko00630//Glyoxylate and dicarboxylate metabolism;ko01200//Carbon metabolism;ko00670//One carbon pool by folate;ko01230//Biosynthesis of amino acids;ko00260//Glycine, serine and threonine metabolism;ko00460//Cyanoamino acid metabolism;ko01100//Metabolic pathways;ko01110//Biosynthesis of secondary metabolites	Carbohydrate metabolism;Global and overview maps;Metabolism of cofactors and vitamins;Amino acid metabolism;Metabolism of other amino acids;	Metabolism
AM_17774	ko04075//Plant hormone signal transduction	Signal transduction	Environmental Information Processing
AM_17885
AM_18000
AM_18026
AM_18237	ko04075//Plant hormone signal transduction	Signal transduction	Environmental Information Processing
AM_18256	ko04075//Plant hormone signal transduction	Signal transduction	Environmental Information Processing
AM_18311
AM_18323
AM_18371	ko03440//Homologous recombination	Replication and repair	Genetic Information Processing
AM_18545
AM_18553	ko04075//Plant hormone signal transduction	Signal transduction	Environmental Information Processing
AM_18945	ko03013//RNA transport	Translation	Genetic Information Processing
AM_18984	ko00970//Aminoacyl-tRNA biosynthesis	Translation	Genetic Information Processing
AM_19001	ko04075//Plant hormone signal transduction;ko04626//Plant-pathogen interaction;ko04016//MAPK signaling pathway - plant	Signal transduction;Environmental adaptation	Environmental Information Processing;Organismal Systems
AM_19002	ko04075//Plant hormone signal transduction;ko04626//Plant-pathogen interaction;ko04016//MAPK signaling pathway - plant	Signal transduction;Environmental adaptation	Environmental Information Processing;Organismal Systems
AM_19233	ko04075//Plant hormone signal transduction	Signal transduction	Environmental Information Processing
AM_19402
AM_19453	ko04075//Plant hormone signal transduction	Signal transduction	Environmental Information Processing
AM_19607	ko04141//Protein processing in endoplasmic reticulum	Folding, sorting and degradation	Genetic Information Processing
AM_19617	ko04144//Endocytosis	Transport and catabolism	Cellular Processes
AM_19637	ko04075//Plant hormone signal transduction	Signal transduction	Environmental Information Processing
AM_19752
AM_19999
AM_20053	ko00330//Arginine and proline metabolism	Amino acid metabolism	Metabolism
AM_20103	ko00970//Aminoacyl-tRNA biosynthesis;ko01100//Metabolic pathways	Translation;Global and overview maps	Genetic Information Processing;Metabolism
AM_20145	ko04016//MAPK signaling pathway - plant	Signal transduction	Environmental Information Processing
AM_20251
AM_20287
AM_20373	ko03008//Ribosome biogenesis in eukaryotes	Translation	Genetic Information Processing
AM_20382
AM_20596
AM_20626
AM_20671
AM_20672
AM_20701	ko03430//Mismatch repair;ko03030//DNA replication;ko03420//Nucleotide excision repair	Replication and repair	Genetic Information Processing
AM_20814
AM_20967
AM_21098
AM_21105
AM_21125
AM_21218
AM_21219
AM_21239
AM_21718	ko00900//Terpenoid backbone biosynthesis;ko00860//Porphyrin and chlorophyll metabolism;ko01110//Biosynthesis of secondary metabolites;ko01100//Metabolic pathways	Metabolism of terpenoids and polyketides;Global and overview maps	Metabolism
AM_21858	ko04075//Plant hormone signal transduction	Signal transduction	Environmental Information Processing
AM_21869
AM_21899	ko01200//Carbon metabolism;ko00640//Propanoate metabolism;ko00410//beta-Alanine metabolism;ko00071//Fatty acid degradation;ko00280//Valine, leucine and isoleucine degradation;ko01212//Fatty acid metabolism;ko01100//Metabolic pathways;ko01110//Biosynthesis of secondary metabolites	Global and overview maps;Carbohydrate metabolism;Metabolism of other amino acids;Lipid metabolism;Amino acid metabolism	Metabolism
AM_22108
AM_22164	ko04075//Plant hormone signal transduction;ko04626//Plant-pathogen interaction;ko04016//MAPK signaling pathway - plant	Signal transduction;Environmental adaptation	Environmental Information Processing;Organismal Systems
AM_22322
AM_22445
AM_22483	ko03020//RNA polymerase	Transcription	Genetic Information Processing
AM_22558	ko04075//Plant hormone signal transduction	Signal transduction	Environmental Information Processing
AM_22607	ko00531//Glycosaminoglycan degradation;ko01100//Metabolic pathways	Glycan biosynthesis and metabolism;Global and overview maps	Metabolism
AM_22696
AM_22805
AM_22898
AM_22941
AM_22949	ko04141//Protein processing in endoplasmic reticulum	Folding, sorting and degradation	Genetic Information Processing
AM_23041
AM_23058	ko00500//Starch and sucrose metabolism	Carbohydrate metabolism	Metabolism
AM_23133
AM_23164	ko03040//Spliceosome	Transcription	Genetic Information Processing
AM_23192	ko00040//Pentose and glucuronate interconversions;ko01100//Metabolic pathways	Carbohydrate metabolism;Global and overview maps	Metabolism
AM_23274
AM_23333
AM_23383
AM_23431
AM_23442	ko04075//Plant hormone signal transduction	Signal transduction	Environmental Information Processing
AM_23451	ko04075//Plant hormone signal transduction	Signal transduction	Environmental Information Processing
AM_23514
AM_23617	ko04141//Protein processing in endoplasmic reticulum	Folding, sorting and degradation	Genetic Information Processing
AM_23755
AM_23952
AM_24065
AM_24087
AM_24460	ko03010//Ribosome	Translation	Genetic Information Processing
AM_24511
AM_24543
AM_24905
AM_24908	ko04016//MAPK signaling pathway - plant	Signal transduction	Environmental Information Processing
AM_25016
AM_25083	ko04075//Plant hormone signal transduction	Signal transduction	Environmental Information Processing
AM_25100	ko02010//ABC transporters	Membrane transport	Environmental Information Processing
AM_25183
AM_25187
AM_25300
AM_25305	ko04120//Ubiquitin mediated proteolysis	Folding, sorting and degradation	Genetic Information Processing
AM_25618	ko04075//Plant hormone signal transduction	Signal transduction	Environmental Information Processing
AM_25631
AM_25682	ko00944//Flavone and flavonol biosynthesis;ko00941//Flavonoid biosynthesis	Biosynthesis of other secondary metabolites	Metabolism
AM_26011	ko04075//Plant hormone signal transduction	Signal transduction	Environmental Information Processing
AM_26031
AM_26090
AM_26106
AM_26157
AM_26379	ko04075//Plant hormone signal transduction	Signal transduction	Environmental Information Processing
AM_26381
AM_26498
AM_26545
AM_26687
AM_26716
AM_26867
AM_27069	ko00051//Fructose and mannose metabolism	Carbohydrate metabolism	Metabolism
AM_27120
AM_27335	ko03018//RNA degradation	Folding, sorting and degradation	Genetic Information Processing
AM_27459	ko00564//Glycerophospholipid metabolism;ko00561//Glycerolipid metabolism;ko01110//Biosynthesis of secondary metabolites;ko01100//Metabolic pathways	Lipid metabolism;Global and overview maps	Metabolism
AM_27503	ko03040//Spliceosome	Transcription	Genetic Information Processing
AM_27538
AM_28056	ko04144//Endocytosis	Transport and catabolism	Cellular Processes
AM_28129
AM_28230
AM_28242
AM_28559	ko00760//Nicotinate and nicotinamide metabolism;ko01100//Metabolic pathways	Metabolism of cofactors and vitamins;Global and overview maps	Metabolism
AM_28624
AM_28658
AM_28742
AM_28821	ko04626//Plant-pathogen interaction	Environmental adaptation	Organismal Systems
AM_28866
AM_29015
AM_29088	ko04075//Plant hormone signal transduction;ko04712//Circadian rhythm - plant	Signal transduction;Environmental adaptation	Environmental Information Processing;Organismal Systems
AM_29167
AM_29183
AM_29499
AM_29797
AM_30108
AM_30403	ko00600//Sphingolipid metabolism;ko01100//Metabolic pathways	Lipid metabolism;Global and overview maps	Metabolism
AM_30482	ko00270//Cysteine and methionine metabolism;ko01100//Metabolic pathways	Amino acid metabolism;Global and overview maps	Metabolism
AM_30501
AM_30586
AM_31075
AM_31145
AM_31219
AM_31331
AM_31589	ko03440//Homologous recombination	Replication and repair	Genetic Information Processing
AM_31767
AM_31798	ko04075//Plant hormone signal transduction	Signal transduction	Environmental Information Processing
AM_31828	ko04120//Ubiquitin mediated proteolysis	Folding, sorting and degradation	Genetic Information Processing
AM_31912
AM_31983
AM_32073
AM_32107	ko04144//Endocytosis	Transport and catabolism	Cellular Processes
AM_32298
AM_32325
AM_32409
AM_32572
AM_32646
AM_32671
AM_32703
AM_32781
AM_32808
AM_32928
AM_33243
AM_33300
AM_33389
AM_33398
AM_33490	ko03008//Ribosome biogenesis in eukaryotes	Translation	Genetic Information Processing
AM_33595
AM_33670
AM_33736	ko02010//ABC transporters	Membrane transport	Environmental Information Processing
AM_33791	ko04626//Plant-pathogen interaction	Environmental adaptation	Organismal Systems
AM_33806
AM_33889
AM_33943
AM_34008

## Sheet:  Supplementary Data S7.
Pathway ID	Pathway Name	Level 1	Level 2	RCK-VS-RT1						Pathway Name	Level 1	Level 2	RCK-VS-RT2						Pathway Name	Level 1	Level 2	RCK-VS-RT3
				Number_of_genes	All-gene	RichFactor	P-value	Q-value	Pathway ID				Number_of_genes	All-gene	RichFactor	P-value	Q-value	Pathway ID				Number_of_genes	All-gene	RichFactor	P-value	Q-value
ko04075	Plant hormone signal transduction	Environmental Information Processing	Signal transduction	30	919	0.0326442	3.75156e-05	0.00330137	ko04075	Plant hormone signal transduction	Environmental Information Processing	Signal transduction	15	919	0.0163221	0.0126132	0.79463	ko04075	Plant hormone signal transduction	Environmental Information Processing	Signal transduction	27	919	0.0293798	6.559152e-09	4.132266e-07
ko03430	Mismatch repair	Genetic Information Processing	Replication and repair	5	91	0.0549451	0.0107963	0.475037	ko03420	Nucleotide excision repair	Genetic Information Processing	Replication and repair	3	117	0.025641	0.0787686	0.955065	ko00071	Fatty acid degradation	Metabolism	Lipid metabolism	3	121	0.0247934	0.0747351	9.992045e-01
ko03008	Ribosome biogenesis in eukaryotes	Genetic Information Processing	Translation	6	194	0.0309278	0.0658389	0.999715	ko03008	Ribosome biogenesis in eukaryotes	Genetic Information Processing	Translation	4	194	0.0206186	0.0850186	0.955065	ko01210	2-Oxocarboxylic acid metabolism	Metabolism	Global and overview maps	3	126	0.0238095	0.0821048	9.992045e-01
ko00020	Citrate cycle (TCA cycle)	Metabolism	Carbohydrate metabolism	4	117	0.034188	0.0925901	0.999715	ko00603	Glycosphingolipid biosynthesis - globo and isoglobo series	Metabolism	Glycan biosynthesis and metabolism	1	16	0.0625	0.128181	0.955065	ko00565	Ether lipid metabolism	Metabolism	Lipid metabolism	2	59	0.0338983	0.0821705	9.992045e-01
ko00760	Nicotinate and nicotinamide metabolism	Metabolism	Metabolism of cofactors and vitamins	2	50	0.04	0.165575	0.999715	ko04145	Phagosome	Cellular Processes	Transport and catabolism	3	155	0.0193548	0.146951	0.955065	ko00770	Pantothenate and CoA biosynthesis	Metabolism	Metabolism of cofactors and vitamins	2	60	0.0333333	0.0845686	9.992045e-01
ko00620	Pyruvate metabolism	Metabolism	Carbohydrate metabolism	5	202	0.0247525	0.174409	0.999715	ko03440	Homologous recombination	Genetic Information Processing	Replication and repair	3	158	0.0189873	0.152977	0.955065	ko00966	Glucosinolate biosynthesis	Metabolism	Biosynthesis of other secondary metabolites	1	14	0.0714286	0.10723	9.992045e-01
ko03030	DNA replication	Genetic Information Processing	Replication and repair	3	103	0.0291262	0.191038	0.999715	ko04712	Circadian rhythm - plant	Organismal Systems	Environmental adaptation	4	247	0.0161943	0.161217	0.955065	ko00660	C5-Branched dibasic acid metabolism	Metabolism	Carbohydrate metabolism	1	17	0.0588235	0.128675	9.992045e-01
ko00950	Isoquinoline alkaloid biosynthesis	Metabolism	Biosynthesis of other secondary metabolites	2	56	0.0357143	0.197077	0.999715	ko00710	Carbon fixation in photosynthetic organisms	Metabolism	Energy metabolism	3	164	0.0182927	0.165256	0.955065	ko04145	Phagosome	Cellular Processes	Transport and catabolism	3	155	0.0193548	0.130371	9.992045e-01
ko03440	Homologous recombination	Genetic Information Processing	Replication and repair	4	158	0.0253165	0.200675	0.999715	ko00195	Photosynthesis	Metabolism	Energy metabolism	2	90	0.0222222	0.179251	0.955065	ko03430	Mismatch repair	Genetic Information Processing	Replication and repair	2	91	0.021978	0.167166	9.992045e-01
ko00100	Steroid biosynthesis	Metabolism	Lipid metabolism	2	58	0.0344828	0.20774	0.999715	ko03430	Mismatch repair	Genetic Information Processing	Replication and repair	2	91	0.021978	0.182311	0.955065	ko00400	Phenylalanine, tyrosine and tryptophan biosynthesis	Metabolism	Amino acid metabolism	2	94	0.0212766	0.17577	9.992045e-01
ko00603	Glycosphingolipid biosynthesis - globo and isoglobo series	Metabolism	Glycan biosynthesis and metabolism	1	16	0.0625	0.209812	0.999715	ko03030	DNA replication	Genetic Information Processing	Replication and repair	2	103	0.0194175	0.219545	0.955065	ko03030	DNA replication	Genetic Information Processing	Replication and repair	2	103	0.0194175	0.20196	9.992045e-01
ko00565	Ether lipid metabolism	Metabolism	Lipid metabolism	2	59	0.0338983	0.213093	0.999715	ko00620	Pyruvate metabolism	Metabolism	Carbohydrate metabolism	3	202	0.0148515	0.248443	0.955065	ko03008	Ribosome biogenesis in eukaryotes	Genetic Information Processing	Translation	3	194	0.0154639	0.206706	9.992045e-01
ko00660	C5-Branched dibasic acid metabolism	Metabolism	Carbohydrate metabolism	1	17	0.0588235	0.221361	0.999715	ko00020	Citrate cycle (TCA cycle)	Metabolism	Carbohydrate metabolism	2	117	0.017094	0.263664	0.955065	ko00944	Flavone and flavonol biosynthesis	Metabolism	Biosynthesis of other secondary metabolites	1	32	0.03125	0.228454	9.992045e-01
ko03420	Nucleotide excision repair	Genetic Information Processing	Replication and repair	3	117	0.025641	0.244331	0.999715	ko00760	Nicotinate and nicotinamide metabolism	Metabolism	Metabolism of cofactors and vitamins	1	50	0.02	0.348825	0.955065	ko03420	Nucleotide excision repair	Genetic Information Processing	Replication and repair	2	117	0.017094	0.243442	9.992045e-01
ko00562	Inositol phosphate metabolism	Metabolism	Carbohydrate metabolism	4	182	0.021978	0.275844	0.999715	ko04141	Protein processing in endoplasmic reticulum	Genetic Information Processing	Folding, sorting and degradation	5	468	0.0106838	0.369927	0.955065	ko00290	Valine, leucine and isoleucine biosynthesis	Metabolism	Amino acid metabolism	1	46	0.0217391	0.311294	9.992045e-01
ko00604	Glycosphingolipid biosynthesis - ganglio series	Metabolism	Glycan biosynthesis and metabolism	2	71	0.028169	0.277949	0.999715	ko00500	Starch and sucrose metabolism	Metabolism	Carbohydrate metabolism	5	470	0.0106383	0.373309	0.955065	ko04712	Circadian rhythm - plant	Organismal Systems	Environmental adaptation	3	247	0.0121457	0.321267	9.992045e-01
ko00520	Amino sugar and nucleotide sugar metabolism	Metabolism	Carbohydrate metabolism	7	370	0.0189189	0.297497	0.999715	ko00790	Folate biosynthesis	Metabolism	Metabolism of cofactors and vitamins	1	55	0.0181818	0.3762	0.955065	ko04144	Endocytosis	Cellular Processes	Transport and catabolism	4	366	0.010929	0.341978	9.992045e-01
ko00053	Ascorbate and aldarate metabolism	Metabolism	Carbohydrate metabolism	3	143	0.020979	0.347513	0.999715	ko00051	Fructose and mannose metabolism	Metabolism	Carbohydrate metabolism	2	155	0.0129032	0.382073	0.955065	ko00790	Folate biosynthesis	Metabolism	Metabolism of cofactors and vitamins	1	55	0.0181818	0.359812	9.992045e-01
ko00630	Glyoxylate and dicarboxylate metabolism	Metabolism	Carbohydrate metabolism	4	205	0.0195122	0.35141	0.999715	ko00520	Amino sugar and nucleotide sugar metabolism	Metabolism	Carbohydrate metabolism	4	370	0.0108108	0.388431	0.955065	ko03440	Homologous recombination	Genetic Information Processing	Replication and repair	2	158	0.0126582	0.364858	9.992045e-01
ko00531	Glycosaminoglycan degradation	Metabolism	Glycan biosynthesis and metabolism	2	89	0.0224719	0.374105	0.999715	ko00770	Pantothenate and CoA biosynthesis	Metabolism	Metabolism of cofactors and vitamins	1	60	0.0166667	0.402429	0.955065	ko00650	Butanoate metabolism	Metabolism	Carbohydrate metabolism	1	63	0.015873	0.400076	9.992045e-01
ko00195	Photosynthesis	Metabolism	Energy metabolism	2	90	0.0222222	0.379318	0.999715	ko00563	Glycosylphosphatidylinositol (GPI)-anchor biosynthesis	Metabolism	Glycan biosynthesis and metabolism	1	61	0.0163934	0.407542	0.955065	ko00220	Arginine biosynthesis	Metabolism	Amino acid metabolism	1	66	0.0151515	0.414517	9.992045e-01
ko01200	Carbon metabolism	Metabolism	Global and overview maps	10	606	0.0165017	0.392509	0.999715	ko01200	Carbon metabolism	Metabolism	Global and overview maps	6	606	0.00990099	0.41461	0.955065	ko00640	Propanoate metabolism	Metabolism	Carbohydrate metabolism	1	68	0.0147059	0.423951	9.992045e-01
ko03040	Spliceosome	Genetic Information Processing	Transcription	8	476	0.0168067	0.394	0.999715	ko00640	Propanoate metabolism	Metabolism	Carbohydrate metabolism	1	68	0.0147059	0.442132	0.955065	ko00073	Cutin, suberine and wax biosynthesis	Metabolism	Lipid metabolism	1	77	0.012987	0.464569	9.992045e-01
ko04145	Phagosome	Cellular Processes	Transport and catabolism	3	155	0.0193548	0.395083	0.999715	ko00604	Glycosphingolipid biosynthesis - ganglio series	Metabolism	Glycan biosynthesis and metabolism	1	71	0.0140845	0.456334	0.955065	ko00410	beta-Alanine metabolism	Metabolism	Metabolism of other amino acids	1	83	0.0120482	0.490052	9.992045e-01
ko00400	Phenylalanine, tyrosine and tryptophan biosynthesis	Metabolism	Amino acid metabolism	2	94	0.0212766	0.399981	0.999715	ko00562	Inositol phosphate metabolism	Metabolism	Carbohydrate metabolism	2	182	0.010989	0.461289	0.955065	ko00531	Glycosaminoglycan degradation	Metabolism	Glycan biosynthesis and metabolism	1	89	0.011236	0.514328	9.992045e-01
ko00905	Brassinosteroid biosynthesis	Metabolism	Metabolism of terpenoids and polyketides	1	36	0.0277778	0.411435	0.999715	ko04070	Phosphatidylinositol signaling system	Environmental Information Processing	Signal transduction	2	188	0.0106383	0.478092	0.955065	ko04141	Protein processing in endoplasmic reticulum	Genetic Information Processing	Folding, sorting and degradation	4	468	0.00854701	0.523689	9.992045e-01
ko00010	Glycolysis / Gluconeogenesis	Metabolism	Carbohydrate metabolism	6	357	0.0168067	0.422092	0.999715	ko00073	Cutin, suberine and wax biosynthesis	Metabolism	Lipid metabolism	1	77	0.012987	0.483668	0.955065	ko03040	Spliceosome	Genetic Information Processing	Transcription	4	476	0.00840336	0.537054	9.992045e-01
ko03410	Base excision repair	Genetic Information Processing	Replication and repair	2	99	0.020202	0.425346	0.999715	ko00945	Stilbenoid, diarylheptanoid and gingerol biosynthesis	Metabolism	Biosynthesis of other secondary metabolites	1	80	0.0125	0.496818	0.955065	ko03020	RNA polymerase	Genetic Information Processing	Transcription	1	95	0.0105263	0.537454	9.992045e-01
ko00710	Carbon fixation in photosynthetic organisms （Carbon fixation by Calvin cycle-新）	Metabolism	Energy metabolism	3	164	0.0182927	0.430166	0.999715	ko00940	Phenylpropanoid biosynthesis	Metabolism	Biosynthesis of other secondary metabolites	4	430	0.00930233	0.501369	0.955065	ko03410	Base excision repair	Genetic Information Processing	Replication and repair	1	99	0.010101	0.55226	9.992045e-01
ko00670	One carbon pool by folate	Metabolism	Metabolism of cofactors and vitamins	1	43	0.0232558	0.469126	0.999715	ko00410	beta-Alanine metabolism	Metabolism	Metabolism of other amino acids	1	83	0.0120482	0.509634	0.955065	ko00561	Glycerolipid metabolism	Metabolism	Lipid metabolism	2	233	0.00858369	0.562694	9.992045e-01
ko00290	Valine, leucine and isoleucine biosynthesis	Metabolism	Amino acid metabolism	1	46	0.0217391	0.492091	0.999715	ko03022	Basal transcription factors	Genetic Information Processing	Transcription	1	87	0.0114943	0.526219	0.955065	ko00900	Terpenoid backbone biosynthesis	Metabolism	Metabolism of terpenoids and polyketides	1	105	0.00952381	0.573589	9.992045e-01
ko00600	Sphingolipid metabolism	Metabolism	Lipid metabolism	2	113	0.0176991	0.493201	0.999715	ko00531	Glycosaminoglycan degradation	Metabolism	Glycan biosynthesis and metabolism	1	89	0.011236	0.534301	0.955065	ko00250	Alanine, aspartate and glutamate metabolism	Metabolism	Amino acid metabolism	1	109	0.00917431	0.587244	9.992045e-01
ko00350	Tyrosine metabolism	Metabolism	Amino acid metabolism	2	115	0.0173913	0.502477	0.999715	ko00270	Cysteine and methionine metabolism	Metabolism	Amino acid metabolism	2	213	0.00938967	0.544542	0.955065	ko00600	Sphingolipid metabolism	Metabolism	Lipid metabolism	1	113	0.00884956	0.600463	9.992045e-01
ko00564	Glycerophospholipid metabolism	Metabolism	Lipid metabolism	4	254	0.015748	0.509761	0.999715	ko03020	RNA polymerase	Genetic Information Processing	Transcription	1	95	0.0105263	0.557732	0.955065	ko00350	Tyrosine metabolism	Metabolism	Amino acid metabolism	1	115	0.00869565	0.606914	9.992045e-01
ko02010	ABC transporters	Environmental Information Processing	Membrane transport	3	190	0.0157895	0.526684	0.999715	ko03410	Base excision repair	Genetic Information Processing	Replication and repair	1	99	0.010101	0.572698	0.955065	ko00564	Glycerophospholipid metabolism	Metabolism	Lipid metabolism	2	254	0.00787402	0.609711	9.992045e-01
ko01210	2-Oxocarboxylic acid metabolism	Metabolism	Global and overview maps	2	126	0.015873	0.551497	0.999715	ko03040	Spliceosome	Genetic Information Processing	Transcription	4	476	0.00840336	0.581533	0.955065	ko00860	Porphyrin and chlorophyll metabolism	Metabolism	Metabolism of cofactors and vitamins	1	117	0.00854701	0.613262	9.992045e-01
ko00908	Zeatin biosynthesis	Metabolism	Metabolism of terpenoids and polyketides	1	58	0.0172414	0.574461	0.999715	ko00920	Sulfur metabolism	Metabolism	Energy metabolism	1	102	0.00980392	0.58359	0.955065	ko03050	Proteasome	Genetic Information Processing	Folding, sorting and degradation	1	129	0.00775194	0.649261	9.992045e-01
ko00770	Pantothenate and CoA biosynthesis	Metabolism	Metabolism of cofactors and vitamins	1	60	0.0166667	0.586831	0.999715	ko00010	Glycolysis / Gluconeogenesis	Metabolism	Carbohydrate metabolism	3	357	0.00840336	0.589919	0.955065	ko00380	Tryptophan metabolism	Metabolism	Amino acid metabolism	1	133	0.0075188	0.660504	9.992045e-01
ko00780	Biotin metabolism	Metabolism	Metabolism of cofactors and vitamins	1	60	0.0166667	0.586831	0.999715	ko03018	RNA degradation	Genetic Information Processing	Folding, sorting and degradation	2	237	0.00843882	0.602613	0.955065	ko01230	Biosynthesis of amino acids	Metabolism	Global and overview maps	4	557	0.00718133	0.660607	9.992045e-01
ko00563	Glycosylphosphatidylinositol (GPI)-anchor biosynthesis	Metabolism	Glycan biosynthesis and metabolism	1	61	0.0163934	0.592881	0.999715	ko00600	Sphingolipid metabolism	Metabolism	Lipid metabolism	1	113	0.00884956	0.621218	0.955065	ko00941	Flavonoid biosynthesis	Metabolism	Biosynthesis of other secondary metabolites	1	135	0.00740741	0.66599	9.992045e-01
ko00310	Lysine degradation	Metabolism	Amino acid metabolism	1	61	0.0163934	0.592881	0.999715	ko04016	MAPK signaling pathway - plant	Environmental Information Processing	Signal transduction	7	875	0.008	0.622037	0.955065	ko04120	Ubiquitin mediated proteolysis	Genetic Information Processing	Folding, sorting and degradation	2	291	0.00687285	0.683044	9.992045e-01
ko00650	Butanoate metabolism	Metabolism	Carbohydrate metabolism	1	63	0.015873	0.604717	0.999715	ko00071	Fatty acid degradation	Metabolism	Lipid metabolism	1	121	0.00826446	0.64644	0.955065	ko00280	Valine, leucine and isoleucine degradation	Metabolism	Amino acid metabolism	1	145	0.00689655	0.692126	9.992045e-01
ko04120	Ubiquitin mediated proteolysis	Genetic Information Processing	Folding, sorting and degradation	4	291	0.0137457	0.616909	0.999715	ko03050	Proteasome	Genetic Information Processing	Folding, sorting and degradation	1	129	0.00775194	0.66999	0.955065	ko00051	Fructose and mannose metabolism	Metabolism	Carbohydrate metabolism	1	155	0.00645161	0.716227	9.992045e-01
ko00511	Other glycan degradation	Metabolism	Glycan biosynthesis and metabolism	2	145	0.0137931	0.627904	0.999715	ko00941	Flavonoid biosynthesis	Metabolism	Biosynthesis of other secondary metabolites	1	135	0.00740741	0.686622	0.955065	ko00500	Starch and sucrose metabolism	Metabolism	Carbohydrate metabolism	3	470	0.00638298	0.733815	9.992045e-01
ko00280	Valine, leucine and isoleucine degradation	Metabolism	Amino acid metabolism	2	145	0.0137931	0.627904	0.999715	ko04120	Ubiquitin mediated proteolysis	Genetic Information Processing	Folding, sorting and degradation	2	291	0.00687285	0.712495	0.955065	ko00710	Carbon fixation in photosynthetic organisms	Metabolism	Energy metabolism	1	164	0.00609756	0.736309	9.992045e-01
ko00640	Propanoate metabolism	Metabolism	Carbohydrate metabolism	1	68	0.0147059	0.632828	0.999715	ko00280	Valine, leucine and isoleucine degradation	Metabolism	Amino acid metabolism	1	145	0.00689655	0.712509	0.955065	ko00562	Inositol phosphate metabolism	Metabolism	Carbohydrate metabolism	1	182	0.00549451	0.772328	9.992045e-01
ko00960	Tropane, piperidine and pyridine alkaloid biosynthesis	Metabolism	Biosynthesis of other secondary metabolites	1	69	0.0144928	0.638206	0.999715	ko00511	Other glycan degradation	Metabolism	Glycan biosynthesis and metabolism	1	145	0.00689655	0.712509	0.955065	ko01212	Fatty acid metabolism	Metabolism	Global and overview maps	1	186	0.00537634	0.779642	9.992045e-01
ko00943	Isoflavonoid biosynthesis	Metabolism	Biosynthesis of other secondary metabolites	1	71	0.0140845	0.648728	0.999715	ko00970	Aminoacyl-tRNA biosynthesis	Genetic Information Processing	Translation	1	158	0.00632911	0.743006	0.966879	ko04070	Phosphatidylinositol signaling system	Environmental Information Processing	Signal transduction	1	188	0.00531915	0.783211	9.992045e-01
ko00051	Fructose and mannose metabolism	Metabolism	Carbohydrate metabolism	2	155	0.0129032	0.663883	0.999715	ko00030	Pentose phosphate pathway	Metabolism	Carbohydrate metabolism	1	168	0.00595238	0.764255	0.966879	ko02010	ABC transporters	Environmental Information Processing	Membrane transport	1	190	0.00526316	0.786723	9.992045e-01
ko00561	Glycerolipid metabolism	Metabolism	Lipid metabolism	3	233	0.0128755	0.664174	0.999715	ko01212	Fatty acid metabolism	Metabolism	Global and overview maps	1	186	0.00537634	0.798194	0.966879	ko04146	Peroxisome	Cellular Processes	Transport and catabolism	1	194	0.00515464	0.793577	9.992045e-01
ko04626	Plant-pathogen interaction	Organismal Systems	Environmental adaptation	16	1187	0.0134794	0.665189	0.999715	ko03010	Ribosome	Genetic Information Processing	Translation	3	499	0.00601202	0.801699	0.966879	ko03018	RNA degradation	Genetic Information Processing	Folding, sorting and degradation	1	237	0.00421941	0.854755	9.992045e-01
ko00073	Cutin, suberine and wax biosynthesis	Metabolism	Lipid metabolism	1	77	0.012987	0.678498	0.999715	ko04146	Peroxisome	Cellular Processes	Transport and catabolism	1	194	0.00515464	0.811672	0.966879	ko00940	Phenylpropanoid biosynthesis	Metabolism	Biosynthesis of other secondary metabolites	2	430	0.00465116	0.86429	9.992045e-01
ko01230	Biosynthesis of amino acids	Metabolism	Global and overview maps	7	557	0.0125673	0.707722	0.999715	ko04144	Endocytosis	Cellular Processes	Transport and catabolism	2	366	0.00546448	0.822064	0.966879	ko00190	Oxidative phosphorylation	Metabolism	Energy metabolism	1	250	0.004	0.869415	9.992045e-01
ko00190	Oxidative phosphorylation	Metabolism	Energy metabolism	3	250	0.012	0.709859	0.999715	ko00630	Glyoxylate and dicarboxylate metabolism	Metabolism	Carbohydrate metabolism	1	205	0.00487805	0.828754	0.966879	ko01200	Carbon metabolism	Metabolism	Global and overview maps	3	606	0.0049505	0.870048	9.992045e-01
ko00260	Glycine, serine and threonine metabolism	Metabolism	Amino acid metabolism	2	171	0.0116959	0.71557	0.999715	ko00230	Purine metabolism	Metabolism	Nucleotide metabolism	1	234	0.0042735	0.866752	0.976865	ko04626	Plant-pathogen interaction	Organismal Systems	Environmental adaptation	6	1187	0.00505476	0.921289	9.992045e-01
ko04016	MAPK signaling pathway - plant	Environmental Information Processing	Signal transduction	11	875	0.0125714	0.735515	0.999715	ko00040	Pentose and glucuronate interconversions	Metabolism	Carbohydrate metabolism	2	411	0.00486618	0.868324	0.976865	ko00010	Glycolysis / Gluconeogenesis	Metabolism	Carbohydrate metabolism	1	357	0.00280112	0.945727	9.992045e-01
ko03020	RNA polymerase	Genetic Information Processing	Transcription	1	95	0.0105263	0.753541	0.999715	ko00190	Oxidative phosphorylation	Metabolism	Energy metabolism	1	250	0.004	0.883992	0.977044	ko00520	Amino sugar and nucleotide sugar metabolism	Metabolism	Carbohydrate metabolism	1	370	0.0027027	0.951232	9.992045e-01
ko00460	Cyanoamino acid metabolism	Metabolism	Metabolism of other amino acids	1	95	0.0105263	0.753541	0.999715	ko04626	Plant-pathogen interaction	Organismal Systems	Environmental adaptation	6	1187	0.00505476	0.943003	0.997964	ko00040	Pentose and glucuronate interconversions	Metabolism	Carbohydrate metabolism	1	411	0.00243309	0.965209	9.992045e-01
ko00940	Phenylpropanoid biosynthesis	Metabolism	Biosynthesis of other secondary metabolites	5	430	0.0116279	0.755292	0.999715	ko03013	RNA transport	Genetic Information Processing	Translation	3	956	0.00313808	0.98925	0.997964	ko03010	Ribosome	Genetic Information Processing	Translation	1	499	0.00200401	0.983181	9.992045e-01
ko00510	N-Glycan biosynthesis	Metabolism	Glycan biosynthesis and metabolism	1	101	0.00990099	0.774448	0.999715	ko01100	Metabolic pathways	Metabolism	Global and overview maps	29	4839	0.00599297	0.98997	0.997964	ko03013	RNA transport	Genetic Information Processing	Translation	3	956	0.00313808	0.984602	9.992045e-01
ko04144	Endocytosis	Cellular Processes	Transport and catabolism	4	366	0.010929	0.78449	0.999715	ko01230	Biosynthesis of amino acids	Metabolism	Global and overview maps	1	557	0.00179533	0.992024	0.997964	ko04016	MAPK signaling pathway - plant	Environmental Information Processing	Signal transduction	2	875	0.00228571	0.993874	9.992045e-01
ko00900	Terpenoid backbone biosynthesis	Metabolism	Metabolism of terpenoids and polyketides	1	105	0.00952381	0.787395	0.999715	ko01110	Biosynthesis of secondary metabolites	Metabolism	Global and overview maps	12	2679	0.00447928	0.996924	0.997964	ko01110	Biosynthesis of secondary metabolites	Metabolism	Global and overview maps	11	2679	0.00410601	0.997155	9.992045e-01
ko00062	Fatty acid elongation	Metabolism	Lipid metabolism	1	106	0.00943396	0.790514	0.999715	ko03015	mRNA surveillance pathway	Genetic Information Processing	Translation	1	712	0.00140449	0.997964	0.997964	ko01100	Metabolic pathways	Metabolism	Global and overview maps	23	4839	0.00475305	0.999205	9.992045e-01
ko04141	Protein processing in endoplasmic reticulum	Genetic Information Processing	Folding, sorting and degradation	5	468	0.0106838	0.81625	0.999715
ko00061	Fatty acid biosynthesis	Metabolism	Lipid metabolism	1	117	0.00854701	0.821954	0.999715
ko00860	Porphyrin and chlorophyll metabolism	Metabolism	Metabolism of cofactors and vitamins	1	117	0.00854701	0.821954	0.999715
ko00592	alpha-Linolenic acid metabolism	Metabolism	Lipid metabolism	1	121	0.00826446	0.83218	0.999715
ko00071	Fatty acid degradation	Metabolism	Lipid metabolism	1	121	0.00826446	0.83218	0.999715
ko00130	Ubiquinone and other terpenoid-quinone biosynthesis	Metabolism	Metabolism of cofactors and vitamins	1	121	0.00826446	0.83218	0.999715
ko00330	Arginine and proline metabolism	Metabolism	Amino acid metabolism	1	126	0.00793651	0.844144	0.999715
ko03050	Proteasome	Genetic Information Processing	Folding, sorting and degradation	1	129	0.00775194	0.850909	0.999715
ko04712	Circadian rhythm - plant	Organismal Systems	Environmental adaptation	2	247	0.00809717	0.878249	0.999715
ko00480	Glutathione metabolism	Metabolism	Metabolism of other amino acids	1	152	0.00657895	0.893928	0.999715
ko00970	Aminoacyl-tRNA biosynthesis	Genetic Information Processing	Translation	1	158	0.00632911	0.902948	0.999715
ko00030	Pentose phosphate pathway	Metabolism	Carbohydrate metabolism	1	168	0.00595238	0.916312	0.999715
ko00052	Galactose metabolism	Metabolism	Carbohydrate metabolism	2	281	0.00711744	0.918539	0.999715
ko01110	Biosynthesis of secondary metabolites	Metabolism	Global and overview maps	31	2679	0.0115715	0.93384	0.999715
ko01212	Fatty acid metabolism	Metabolism	Global and overview maps	1	186	0.00537634	0.935913	0.999715
ko04070	Phosphatidylinositol signaling system	Environmental Information Processing	Signal transduction	1	188	0.00531915	0.937786	0.999715
ko00040	Pentose and glucuronate interconversions	Metabolism	Carbohydrate metabolism	3	411	0.00729927	0.940997	0.999715
ko04146	Peroxisome	Cellular Processes	Transport and catabolism	1	194	0.00515464	0.943084	0.999715
ko00270	Cysteine and methionine metabolism	Metabolism	Amino acid metabolism	1	213	0.00469484	0.95707	0.999715
ko03018	RNA degradation	Genetic Information Processing	Folding, sorting and degradation	1	237	0.00421941	0.969945	0.999715
ko03010	Ribosome	Genetic Information Processing	Translation	3	499	0.00601202	0.977868	0.999715
ko01100	Metabolic pathways	Metabolism	Global and overview maps	56	4839	0.0115726	0.981506	0.999715
ko00500	Starch and sucrose metabolism	Metabolism	Carbohydrate metabolism	2	470	0.00425532	0.992496	0.999715
ko03013	RNA transport (Nucleocytoplasmic transport)	Genetic Information Processing	Translation	5	956	0.00523013	0.998496	0.999715
ko03015	mRNA surveillance pathway	Genetic Information Processing	Translation	2	712	0.00280899	0.999715	0.999715
